# Supplementary material for: Linking genotype and phenotype in an economically viable propionic acid biosynthesis process
Source: Biotechnol Biofuels. 2018 Aug 13;11:224. doi: 10.1186/s13068-018-1222-9 (PMC6090647; doi:10.1186/s13068-018-1222-9)
Supplement: Supplementary file 2 — Additional file 2. Complete list of differentially expressed genes in transcriptomics. [file 13068_2018_1222_MOESM2_ESM.xlsx]

## Sheet: Sheet1
test_id	gene_id	gene	locus	sample_1	sample_2	status	value_1	value_2	log2(fold_change)	test_stat	p_value	q_value	significant	name
XLOC_000705	XLOC_000705	-	scf7180000000004|quiver:1951396-1951669	atcc55737	wgs7	OK	12148.3	1935.7	-2.64982	-3.72077	5e-05	0.00143276	yes	FIG00945225: hypothetical protein
XLOC_001878	XLOC_001878	-	scf7180000000004|quiver:1276075-1276462	atcc55737	wgs7	OK	1048.73	297.577	-1.8173	-3.29947	5e-05	0.00143276	yes	LSU ribosomal protein L7/L12 (P1/P2)
XLOC_002338	XLOC_002338	-	scf7180000000004|quiver:2464493-2467042	atcc55737	wgs7	OK	194.581	606.882	1.64104	2.84919	5e-05	0.00143276	yes	Glutathione S-transferase, omega (EC 2.5.1.18)
XLOC_002339	XLOC_002339	-	scf7180000000004|quiver:2467116-2468817	atcc55737	wgs7	OK	109.934	380.422	1.79096	3.28859	5e-05	0.00143276	yes	Oligopeptide ABC transporter, periplasmic oligopeptide-binding protein OppA (TC 3.A.1.5.1)
XLOC_002495	XLOC_002495	-	scf7180000000004|quiver:2902241-2903420	atcc55737	wgs7	OK	81.8701	242.177	1.56465	2.8301	5e-05	0.00143276	yes	L-rhamnose isomerase (EC 5.3.1.14)
XLOC_002599	XLOC_002599	-	scf7180000000004|quiver:3177401-3178343	atcc55737	wgs7	OK	86.0474	254.779	1.56605	2.70577	5e-05	0.00143276	yes	Phage protein
XLOC_002689	XLOC_002689	-	scf7180000000004|quiver:3406921-3407155	atcc55737	wgs7	OK	1461.25	382.312	-1.93438	-2.90684	0.0002	0.00541957	yes	FIG002958: hypothetical protein
XLOC_000921	XLOC_000921	-	scf7180000000004|quiver:2559174-2560677	atcc55737	wgs7	OK	115.327	316.991	1.45871	2.67644	0.0003	0.00804194	yes	Altronate dehydratase (EC 4.2.1.7)
XLOC_000920	XLOC_000920	-	scf7180000000004|quiver:2557733-2559173	atcc55737	wgs7	OK	120.422	319.526	1.40783	2.60195	0.00035	0.00918474	yes	Altronate oxidoreductase (EC 1.1.1.58)
XLOC_002621	XLOC_002621	-	scf7180000000004|quiver:3200786-3201053	atcc55737	wgs7	OK	1619.69	517.767	-1.64534	-2.65391	0.00035	0.00918474	yes	hypothetical protein
XLOC_000346	XLOC_000346	-	scf7180000000004|quiver:868796-869216	atcc55737	wgs7	OK	2370.89	883.458	-1.4242	-2.63601	0.0004	0.0103875	yes	FIG00945675: hypothetical protein
XLOC_000295	XLOC_000295	-	scf7180000000004|quiver:709523-710846	atcc55737	wgs7	OK	91.7719	248.077	1.43466	2.61428	0.00045	0.0114474	yes	Phage protein
XLOC_000603	XLOC_000603	-	scf7180000000004|quiver:1674962-1676945	atcc55737	wgs7	OK	138.155	341.724	1.30654	2.42071	0.00045	0.0114474	yes	Kup system potassium uptake protein
XLOC_002280	XLOC_002280	-	scf7180000000004|quiver:2319116-2320145	atcc55737	wgs7	OK	128.526	334.887	1.38161	2.52227	0.00055	0.01385	yes	2-dehydropantoate 2-reductase (EC 1.1.1.169)
XLOC_001496	XLOC_001496	-	scf7180000000004|quiver:354091-355597	atcc55737	wgs7	OK	71.3257	177.696	1.31692	2.40497	0.00065	0.0157325	yes	hypothetical protein
XLOC_001879	XLOC_001879	-	scf7180000000004|quiver:1276532-1277111	atcc55737	wgs7	OK	1019.11	383.754	-1.40905	-2.49724	0.00065	0.0157325	yes	LSU ribosomal protein L10p (P0)
XLOC_002248	XLOC_002248	-	scf7180000000004|quiver:2199620-2200553	atcc55737	wgs7	OK	99.7098	263.666	1.40291	2.58946	0.00065	0.0157325	yes	Inosose dehydratase (EC 4.2.1.44)
XLOC_000922	XLOC_000922	-	scf7180000000004|quiver:2560726-2562127	atcc55737	wgs7	OK	118.568	297.956	1.32939	2.44865	0.0007	0.01662	yes	Uronate isomerase (EC 5.3.1.12)
XLOC_002320	XLOC_002320	-	scf7180000000004|quiver:2423880-2425524	atcc55737	wgs7	OK	134.179	342.368	1.35139	2.46096	0.0007	0.01662	yes	Oligopeptide ABC transporter, periplasmic oligopeptide-binding protein OppA (TC 3.A.1.5.1)
XLOC_000286	XLOC_000286	-	scf7180000000004|quiver:694996-695833	atcc55737	wgs7	OK	83.357	219.049	1.39388	2.3845	0.00075	0.0174743	yes	Phage protein
XLOC_000949	XLOC_000949	-	scf7180000000004|quiver:2615117-2616041	atcc55737	wgs7	OK	116.422	297.245	1.3523	2.42596	0.00075	0.0174743	yes	oxidoreductase
XLOC_000209	XLOC_000209	-	scf7180000000004|quiver:494996-495536	atcc55737	wgs7	OK	353.708	76.8828	-2.20182	-3.21391	0.0008	0.0184667	yes	Guanylate kinase (EC 2.7.4.8)
XLOC_001082	XLOC_001082	-	scf7180000000004|quiver:2975211-2977446	atcc55737	wgs7	OK	108.747	265.353	1.28694	2.38478	0.00085	0.0192641	yes	Alpha-galactosidase (EC 3.2.1.22)
XLOC_001758	XLOC_001758	-	scf7180000000004|quiver:1028728-1029517	atcc55737	wgs7	OK	106.716	286.367	1.42408	2.42286	0.00095	0.0213365	yes	NADPH-dependent methylglyoxal reductase (D-lactaldehyde dehydrogenase)
XLOC_001237	XLOC_001237	-	scf7180000000004|quiver:3366262-3367699	atcc55737	wgs7	OK	120.095	300.195	1.32172	2.41013	0.001	0.0220619	yes	hypothetical protein
XLOC_002212	XLOC_002212	-	scf7180000000004|quiver:2127373-2128042	atcc55737	wgs7	OK	131.662	344.259	1.38665	2.44819	0.001	0.0220619	yes	ABC transporter, sugar binding protein
XLOC_002351	XLOC_002351	-	scf7180000000004|quiver:2506087-2506852	atcc55737	wgs7	OK	119.017	291.955	1.29458	2.3535	0.0011	0.0240553	yes	Sugar ABC transporter solute-binding protein
XLOC_002322	XLOC_002322	-	scf7180000000004|quiver:2427068-2428930	atcc55737	wgs7	OK	247.341	628.4	1.34518	2.31091	0.0012	0.0257897	yes	Oligopeptide transport system permease protein OppC (TC 3.A.1.5.1)
XLOC_002531	XLOC_002531	-	scf7180000000004|quiver:3004857-3006123	atcc55737	wgs7	OK	113.892	269.047	1.24019	2.29919	0.0012	0.0257897	yes	Sugar ABC transporter, sugar-binding protein
XLOC_000909	XLOC_000909	-	scf7180000000004|quiver:2517197-2518721	atcc55737	wgs7	OK	331.297	1031.26	1.6382	2.40086	0.0013	0.0274653	yes	Aldehyde dehydrogenase (EC 1.2.1.3)
XLOC_001126	XLOC_001126	-	scf7180000000004|quiver:3103786-3104443	atcc55737	wgs7	OK	157.651	391.017	1.3105	2.32921	0.0013	0.0274653	yes	hypothetical protein
XLOC_001768	XLOC_001768	-	scf7180000000004|quiver:1043265-1044648	atcc55737	wgs7	OK	59.7197	208.545	1.80408	2.56436	0.00135	0.0278145	yes	Inner membrane protein
XLOC_001896	XLOC_001896	-	scf7180000000004|quiver:1299732-1301268	atcc55737	wgs7	OK	104.343	255.186	1.29021	2.34452	0.00135	0.0278145	yes	sugar ABC transporter ATP-binding protein
XLOC_002774	XLOC_002774	-	scf7180000000004|quiver:3656632-3657646	atcc55737	wgs7	OK	81.8635	200.381	1.29145	2.28624	0.00135	0.0278145	yes	Chromosome (plasmid) partitioning protein ParB
XLOC_000337	XLOC_000337	-	scf7180000000004|quiver:827078-828194	atcc55737	wgs7	OK	87.0398	208.567	1.26077	2.25671	0.0014	0.0281468	yes	sugar ABC transporter substrate-binding protein
XLOC_000730	XLOC_000730	-	scf7180000000004|quiver:2023874-2025221	atcc55737	wgs7	OK	121.16	296.079	1.28907	2.37324	0.0014	0.0281468	yes	extracellular solute-binding domain protein
XLOC_001960	XLOC_001960	-	scf7180000000004|quiver:1461468-1462284	atcc55737	wgs7	OK	106.654	263.288	1.30371	2.26345	0.0014	0.0281468	yes	hypothetical protein
XLOC_001895	XLOC_001895	-	scf7180000000004|quiver:1297517-1299700	atcc55737	wgs7	OK	260.905	640.7	1.29612	2.27991	0.0015	0.029916	yes	sugar ABC transporter substrate-binding protein
XLOC_001475	XLOC_001475	-	scf7180000000004|quiver:255250-255778	atcc55737	wgs7	OK	3200.78	1251.52	-1.35474	-2.33847	0.00155	0.0304264	yes	Arginine/ornithine antiporter ArcD
XLOC_001602	XLOC_001602	-	scf7180000000004|quiver:724185-724449	atcc55737	wgs7	OK	1454.97	573.078	-1.34419	-2.33259	0.00155	0.0304264	yes	hypothetical protein
XLOC_002247	XLOC_002247	-	scf7180000000004|quiver:2198533-2199541	atcc55737	wgs7	OK	121.191	294.735	1.28214	2.372	0.0016	0.0311625	yes	Myo-inositol 2-dehydrogenase (EC 1.1.1.18)
XLOC_002348	XLOC_002348	-	scf7180000000004|quiver:2501023-2503126	atcc55737	wgs7	OK	121.094	275.594	1.18641	2.20477	0.00165	0.0316419	yes	Beta-galactosidase (EC 3.2.1.23)
XLOC_002700	XLOC_002700	-	scf7180000000004|quiver:3416422-3417343	atcc55737	wgs7	OK	89.684	212.502	1.24455	2.19481	0.00165	0.0316419	yes	Zinc ABC transporter, periplasmic-binding protein ZnuA
XLOC_000758	XLOC_000758	-	scf7180000000004|quiver:2089740-2092692	atcc55737	wgs7	OK	106.712	253.654	1.24914	2.24184	0.0017	0.0323519	yes	FIG00475765: hypothetical protein
XLOC_001321	XLOC_001321	-	scf7180000000004|quiver:3561664-3561925	atcc55737	wgs7	OK	805.134	252.159	-1.67489	-2.39004	0.00175	0.0328026	yes	hypothetical protein
XLOC_002601	XLOC_002601	-	scf7180000000004|quiver:3181182-3182922	atcc55737	wgs7	OK	142.614	329.934	1.21007	2.22494	0.00175	0.0328026	yes	Phage terminase
XLOC_002380	XLOC_002380	-	scf7180000000004|quiver:2574458-2576129	atcc55737	wgs7	OK	90.7674	211.306	1.21909	2.29686	0.0018	0.0334881	yes	Arsenical pump-driving ATPase (EC 3.6.3.16)
XLOC_002115	XLOC_002115	-	scf7180000000004|quiver:1852989-1853754	atcc55737	wgs7	OK	130.077	317.082	1.28549	2.26122	0.00185	0.0341633	yes	Amino acid ABC transporter, ATP-binding protein
XLOC_002064	XLOC_002064	-	scf7180000000004|quiver:1720344-1721601	atcc55737	wgs7	OK	127.871	296.886	1.21522	2.27858	0.0019	0.0345745	yes	Cytosine deaminase (EC 3.5.4.1)
XLOC_002350	XLOC_002350	-	scf7180000000004|quiver:2504185-2505787	atcc55737	wgs7	OK	111.104	259.898	1.22604	2.27809	0.0019	0.0345745	yes	sugar ABC transporter substrate-binding protein
XLOC_000683	XLOC_000683	-	scf7180000000004|quiver:1881853-1884235	atcc55737	wgs7	OK	133.349	329.33	1.30432	2.34391	0.002	0.0356143	yes	Nitric-oxide reductase (EC 1.7.99.7), quinol-dependent
XLOC_000692	XLOC_000692	-	scf7180000000004|quiver:1919120-1920928	atcc55737	wgs7	OK	581.73	1766.27	1.60228	2.37794	0.002	0.0356143	yes	Multiple sugar ABC transporter, membrane-spanning permease protein MsmF
XLOC_002154	XLOC_002154	-	scf7180000000004|quiver:1958427-1959840	atcc55737	wgs7	OK	116.334	266.43	1.19548	2.20593	0.002	0.0356143	yes	Ferrous iron transport peroxidase EfeB
XLOC_002572	XLOC_002572	-	scf7180000000004|quiver:3108778-3109618	atcc55737	wgs7	OK	115.35	280.274	1.28082	2.23294	0.00205	0.0362457	yes	Metal-dependent hydrolases of the beta-lactamase superfamily I; PhnP protein
XLOC_001565	XLOC_001565	-	scf7180000000004|quiver:628682-629405	atcc55737	wgs7	OK	71.3078	187.769	1.39683	2.30647	0.0021	0.0368683	yes	hypothetical protein
XLOC_001958	XLOC_001958	-	scf7180000000004|quiver:1457832-1459629	atcc55737	wgs7	OK	104.849	244.848	1.22357	2.23843	0.00225	0.0389531	yes	hypothetical protein
XLOC_002538	XLOC_002538	-	scf7180000000004|quiver:3027292-3028471	atcc55737	wgs7	OK	110.49	255.537	1.20961	2.21604	0.00225	0.0389531	yes	Choline dehydrogenase (EC 1.1.99.1)
XLOC_001897	XLOC_001897	-	scf7180000000004|quiver:1301399-1302395	atcc55737	wgs7	OK	107.429	251.411	1.22666	2.24491	0.0023	0.0395441	yes	Predicted L-arabinose ABC transport system, periplasmic arabinose-binding protein
XLOC_002219	XLOC_002219	-	scf7180000000004|quiver:2141388-2141832	atcc55737	wgs7	OK	150.051	391.34	1.38297	2.26402	0.00235	0.0401271	yes	Glyoxalase family protein
XLOC_002049	XLOC_002049	-	scf7180000000004|quiver:1667011-1669213	atcc55737	wgs7	OK	110.044	243.75	1.14732	2.14304	0.0024	0.040702	yes	Catalase (EC 1.11.1.6) / Peroxidase (EC 1.11.1.7)
XLOC_000297	XLOC_000297	-	scf7180000000004|quiver:711597-712035	atcc55737	wgs7	OK	88.1176	234.489	1.41202	2.17162	0.0025	0.0421115	yes	hypothetical protein
XLOC_000237	XLOC_000237	-	scf7180000000004|quiver:545077-545422	atcc55737	wgs7	OK	83.9041	248.918	1.56886	2.29556	0.00255	0.0426654	yes	hypothetical protein
XLOC_001862	XLOC_001862	-	scf7180000000004|quiver:1243377-1244574	atcc55737	wgs7	OK	99.5192	235.108	1.24028	2.23312	0.0026	0.043212	yes	FIG01132164: hypothetical protein
XLOC_000891	XLOC_000891	-	scf7180000000004|quiver:2437155-2437845	atcc55737	wgs7	OK	1073.04	422.903	-1.34331	-2.22954	0.00265	0.0437513	yes	transcriptional regulator, Crp/Fnr family
XLOC_000294	XLOC_000294	-	scf7180000000004|quiver:706203-709194	atcc55737	wgs7	OK	328.4	785.3	1.25779	2.09319	0.0027	0.0439941	yes	Phage terminase
XLOC_001414	XLOC_001414	-	scf7180000000004|quiver:85197-86013	atcc55737	wgs7	OK	89.8928	220.727	1.29598	2.19503	0.0027	0.0439941	yes	Mobile element protein
XLOC_000298	XLOC_000298	-	scf7180000000004|quiver:712052-712406	atcc55737	wgs7	OK	103.882	311.259	1.58318	2.21312	0.00285	0.0452551	yes	hypothetical protein
XLOC_000888	XLOC_000888	-	scf7180000000004|quiver:2415119-2416541	atcc55737	wgs7	OK	134.892	295.446	1.13109	2.15387	0.0028	0.0452551	yes	GlcNAc phosphomutase (EC 5.4.2.3)
XLOC_000834	XLOC_000834	-	scf7180000000004|quiver:2290839-2293769	atcc55737	wgs7	OK	371.93	724.793	1.15023	2.16025	0.00281	0.045255	yes	ABC amino acid transport system permease protein
XLOC_001024	XLOC_001024	-	scf7180000000004|quiver:2830409-2831225	atcc55737	wgs7	OK	137.088	308.497	1.17016	2.1026	0.00285	0.0452551	yes	hypothetical protein
XLOC_002387	XLOC_002387	-	scf7180000000004|quiver:2597317-2598118	atcc55737	wgs7	OK	130.401	300.713	1.20543	2.18576	0.00285	0.0452551	yes	ABC transporter, ATP-binding protein
XLOC_002155	XLOC_002155	-	scf7180000000004|quiver:1959933-1961262	atcc55737	wgs7	OK	125.703	281.136	1.16125	2.17538	0.00295	0.0462538	yes	Ferrous iron transport periplasmic protein EfeO, contains peptidase-M75 domain and (frequently) cupredoxin-like domain
XLOC_002369	XLOC_002369	-	scf7180000000004|quiver:2544566-2545769	atcc55737	wgs7	OK	119.48	274.46	1.19982	2.21675	0.00295	0.0462538	yes	triacylglycerol lipase precursor( EC:3.1.1.3 )
XLOC_001914	XLOC_001914	-	scf7180000000004|quiver:1360189-1360684	atcc55737	wgs7	OK	131.461	326.542	1.31263	2.13766	0.00305	0.0475228	yes	Flavin reductase (EC 1.5.1.30)
XLOC_000910	XLOC_000910	-	scf7180000000004|quiver:2519070-2520606	atcc55737	wgs7	OK	161.239	362.112	1.16723	2.14118	0.0031	0.0477056	yes	Oligogalacturonide transporter
XLOC_001175	XLOC_001175	-	scf7180000000004|quiver:3240524-3241559	atcc55737	wgs7	OK	350.295	157.893	-1.14962	-2.11161	0.0031	0.0477056	yes	Mobile element protein
XLOC_001803	XLOC_001803	-	scf7180000000004|quiver:1129587-1130778	atcc55737	wgs7	OK	1927.89	688.285	-1.48595	-2.2004	0.00315	0.0481776	yes	Nucleoside ABC transporter, periplasmic nucleoside-binding protein
XLOC_000235	XLOC_000235	-	scf7180000000004|quiver:543063-543420	atcc55737	wgs7	OK	651.47	272.544	-1.25721	-2.10625	0.0034	0.0507557	no	transfer protein homolog TraA
XLOC_002117	XLOC_002117	-	scf7180000000004|quiver:1855190-1856090	atcc55737	wgs7	OK	130.478	291.442	1.15941	2.1197	0.0034	0.0507557	no	amino acid ABC transporter, periplasmic amino acid-binding protein, putative
XLOC_002341	XLOC_002341	-	scf7180000000004|quiver:2471469-2472489	atcc55737	wgs7	OK	167.75	381.241	1.18439	2.19138	0.00335	0.0507557	no	Oligopeptide transport system permease protein OppB (TC 3.A.1.5.1)
XLOC_002597	XLOC_002597	-	scf7180000000004|quiver:3175466-3175805	atcc55737	wgs7	OK	100.984	268.888	1.41289	2.07242	0.0034	0.0507557	no	hypothetical protein
XLOC_001761	XLOC_001761	-	scf7180000000004|quiver:1031086-1033018	atcc55737	wgs7	OK	127.444	282.73	1.14956	2.13435	0.00345	0.0511955	no	Helicase, C-terminal
XLOC_002321	XLOC_002321	-	scf7180000000004|quiver:2425582-2426995	atcc55737	wgs7	OK	130.855	291.742	1.15673	2.11636	0.0035	0.0516302	no	Oligopeptide transport system permease protein OppB (TC 3.A.1.5.1)
XLOC_001316	XLOC_001316	-	scf7180000000004|quiver:3545902-3547154	atcc55737	wgs7	OK	117.316	262.306	1.16086	2.07819	0.00355	0.0520597	no	hypothetical protein
XLOC_000651	XLOC_000651	-	scf7180000000004|quiver:1797793-1799212	atcc55737	wgs7	OK	147.296	325.01	1.14177	2.1065	0.0036	0.0521791	no	Argininosuccinate synthase (EC 6.3.4.5)
XLOC_002246	XLOC_002246	-	scf7180000000004|quiver:2197544-2198414	atcc55737	wgs7	OK	137.198	307.898	1.16619	2.18201	0.0036	0.0521791	no	Glyceraldehyde-3-phosphate ketol-isomerase (EC 5.3.1.1)
XLOC_002231	XLOC_002231	-	scf7180000000004|quiver:2164657-2165878	atcc55737	wgs7	OK	156.942	345.614	1.13893	2.1188	0.00365	0.052598	no	Methionine gamma-lyase (EC 4.4.1.11)
XLOC_000447	XLOC_000447	-	scf7180000000004|quiver:1160578-1161544	atcc55737	wgs7	OK	191.65	435.123	1.18295	2.05656	0.00375	0.0528178	no	Methionine ABC transporter substrate-binding protein
XLOC_000586	XLOC_000586	-	scf7180000000004|quiver:1630255-1631860	atcc55737	wgs7	OK	104.208	231.987	1.15459	2.16104	0.00375	0.0528178	no	Putative phosphatase
XLOC_002143	XLOC_002143	-	scf7180000000004|quiver:1935270-1937328	atcc55737	wgs7	OK	102.43	223.696	1.1269	2.10675	0.00375	0.0528178	no	Putative glycosyl hydrolase of unknown function (DUF1680)
XLOC_002596	XLOC_002596	-	scf7180000000004|quiver:3174831-3175404	atcc55737	wgs7	OK	117.958	291.42	1.30483	2.07388	0.00375	0.0528178	no	Phage major tail protein # Pham509
XLOC_001983	XLOC_001983	-	scf7180000000004|quiver:1524802-1526395	atcc55737	wgs7	OK	107.323	231.698	1.11029	2.05429	0.0039	0.0546219	no	putative HNH endonuclease domain protein
XLOC_000527	XLOC_000527	-	scf7180000000004|quiver:1449753-1450905	atcc55737	wgs7	OK	118.797	259.845	1.12915	2.08213	0.00395	0.0547075	no	Phosphate ABC transporter, periplasmic phosphate-binding protein PstS (TC 3.A.1.7.1)
XLOC_001057	XLOC_001057	-	scf7180000000004|quiver:2918336-2918741	atcc55737	wgs7	OK	102.004	258.75	1.34293	2.06484	0.00395	0.0547075	no	Oligopeptide ABC transporter, periplasmic oligopeptide-binding protein OppA (TC 3.A.1.5.1)
XLOC_000244	XLOC_000244	-	scf7180000000004|quiver:563755-564700	atcc55737	wgs7	OK	106.65	239.383	1.16643	2.03695	0.00405	0.0549532	no	hypothetical protein
XLOC_000577	XLOC_000577	-	scf7180000000004|quiver:1615280-1616429	atcc55737	wgs7	OK	139.279	308.219	1.14598	2.0703	0.0041	0.0549532	no	hypothetical protein
XLOC_000634	XLOC_000634	-	scf7180000000004|quiver:1756197-1756953	atcc55737	wgs7	OK	172.594	381.444	1.14409	2.03592	0.0041	0.0549532	no	Branched-chain amino acid transport protein
XLOC_000792	XLOC_000792	-	scf7180000000004|quiver:2178222-2179329	atcc55737	wgs7	OK	162.056	350.372	1.11239	2.07083	0.0041	0.0549532	no	Transaldolase (EC 2.2.1.2)
XLOC_000812	XLOC_000812	-	scf7180000000004|quiver:2239063-2240605	atcc55737	wgs7	OK	143.726	304.887	1.08495	2.01967	0.004	0.0549532	no	Ribose ABC transport system, ATP-binding protein RbsA (TC 3.A.1.2.1)
XLOC_002137	XLOC_002137	-	scf7180000000004|quiver:1914794-1916309	atcc55737	wgs7	OK	487.86	142.954	-1.77092	-2.4702	0.00405	0.0549532	no	putative carboxylesterase
XLOC_002340	XLOC_002340	-	scf7180000000004|quiver:2468867-2471467	atcc55737	wgs7	OK	258.116	621.607	1.26799	2.01523	0.00425	0.0566591	no	Dipeptide transport ATP-binding protein DppD (TC 3.A.1.5.2)
XLOC_001091	XLOC_001091	-	scf7180000000004|quiver:2998896-2999763	atcc55737	wgs7	OK	112.62	247.393	1.13534	1.99358	0.00435	0.0570766	no	NADPH:quinone oxidoreductase 2
XLOC_001933	XLOC_001933	-	scf7180000000004|quiver:1399710-1400532	atcc55737	wgs7	OK	110.038	247.487	1.16935	2.0248	0.00435	0.0570766	no	hypothetical protein
XLOC_001957	XLOC_001957	-	scf7180000000004|quiver:1456967-1457708	atcc55737	wgs7	OK	130.318	286.224	1.13511	2.00158	0.00435	0.0570766	no	hypothetical protein
XLOC_002269	XLOC_002269	-	scf7180000000004|quiver:2268806-2270174	atcc55737	wgs7	OK	126.912	278.478	1.13373	2.11577	0.0044	0.0571312	no	Glutamate-1-semialdehyde aminotransferase (EC 5.4.3.8)
XLOC_002249	XLOC_002249	-	scf7180000000004|quiver:2200753-2202247	atcc55737	wgs7	OK	141.664	303.707	1.1002	2.04951	0.0044	0.0571313	no	Methylmalonate-semialdehyde dehydrogenase [inositol] (EC 1.2.1.27)
XLOC_000763	XLOC_000763	-	scf7180000000004|quiver:2101559-2101805	atcc55737	wgs7	OK	1654.37	728.454	-1.18337	-1.95588	0.0045	0.0572372	no	hypothetical protein
XLOC_000811	XLOC_000811	-	scf7180000000004|quiver:2238006-2239017	atcc55737	wgs7	OK	154.157	330.034	1.09821	2.00752	0.00445	0.0572372	no	Ribose operon repressor
XLOC_001317	XLOC_001317	-	scf7180000000004|quiver:3547158-3549050	atcc55737	wgs7	OK	200.182	425.718	1.08859	2.05792	0.0045	0.0572372	no	Alkanesulfonates transport system permease protein
XLOC_002501	XLOC_002501	-	scf7180000000004|quiver:2914408-2916492	atcc55737	wgs7	OK	225.296	485.041	1.10629	1.96697	0.0045	0.0572372	no	Sugar phosphate isomerases/epimerase
XLOC_000197	XLOC_000197	-	scf7180000000004|quiver:475246-476314	atcc55737	wgs7	OK	819.284	283.869	-1.52914	-2.39266	0.0046	0.057339	no	FIG00946094: hypothetical protein
XLOC_001433	XLOC_001433	-	scf7180000000004|quiver:108527-109493	atcc55737	wgs7	OK	82.3508	183.159	1.15324	2.03578	0.0046	0.057339	no	FIG00999275: hypothetical protein
XLOC_002677	XLOC_002677	-	scf7180000000004|quiver:3368805-3369234	atcc55737	wgs7	OK	146.093	349.008	1.25637	2.03997	0.0046	0.057339	no	acetyltransferase, GNAT family
XLOC_002777	XLOC_002777	-	scf7180000000004|quiver:3658981-3661778	atcc55737	wgs7	OK	303.658	662.721	1.12595	2.01566	0.0046	0.057339	no	Phage excisionase # putative
XLOC_001416	XLOC_001416	-	scf7180000000004|quiver:86423-86750	atcc55737	wgs7	OK	96.4926	265.651	1.46104	2.20633	0.00485	0.0592699	no	hypothetical protein
XLOC_002493	XLOC_002493	-	scf7180000000004|quiver:2899825-2900644	atcc55737	wgs7	OK	140.373	309.72	1.1417	2.07025	0.00485	0.0592699	no	Rhamnulose-1-phosphate aldolase (EC 4.1.2.19)
XLOC_002554	XLOC_002554	-	scf7180000000004|quiver:3075429-3075723	atcc55737	wgs7	OK	1212.75	534.988	-1.1807	-1.97639	0.00485	0.0592699	no	PTS system, galactitol-specific IIB component (EC 2.7.1.69)
XLOC_001848	XLOC_001848	-	scf7180000000004|quiver:1222722-1223262	atcc55737	wgs7	OK	104.781	253.508	1.27466	2.07088	0.00495	0.0601968	no	hypothetical protein
XLOC_001452	XLOC_001452	-	scf7180000000004|quiver:163853-164261	atcc55737	wgs7	OK	1912.03	928.177	-1.04264	-1.94223	0.00505	0.0611148	no	hypothetical protein
XLOC_001567	XLOC_001567	-	scf7180000000004|quiver:629734-630664	atcc55737	wgs7	OK	87.1059	196.138	1.17103	2.03265	0.0051	0.0614217	no	Glycosyltransferases, probably involved in cell wall biogenesis
XLOC_002691	XLOC_002691	-	scf7180000000004|quiver:3407436-3407736	atcc55737	wgs7	OK	913.433	385.9	-1.24307	-2.05371	0.00525	0.0629243	no	hypothetical protein
XLOC_000755	XLOC_000755	-	scf7180000000004|quiver:2081309-2083097	atcc55737	wgs7	OK	123.736	255.978	1.04875	1.97511	0.00535	0.0635121	no	Hydroxymethylpyrimidine phosphate synthase ThiC (EC 4.1.99.17)
XLOC_002766	XLOC_002766	-	scf7180000000004|quiver:3641684-3642143	atcc55737	wgs7	OK	106.25	261.519	1.29945	2.01811	0.00535	0.0635121	no	single-strand binding protein/Primosomal replication protein n
XLOC_000074	XLOC_000074	-	scf7180000000004|quiver:208498-209832	atcc55737	wgs7	OK	3200.58	1462.8	-1.1296	-1.93349	0.0055	0.0649834	no	Substrate-specific component BioY of biotin ECF transporter
XLOC_000808	XLOC_000808	-	scf7180000000004|quiver:2229768-2230683	atcc55737	wgs7	OK	457.906	149.014	-1.6196	-2.38049	0.00565	0.0661289	no	Kinase similar to eukaryotic-like N-acetylglucosamine kinase
XLOC_002616	XLOC_002616	-	scf7180000000004|quiver:3193609-3194203	atcc55737	wgs7	OK	102.275	243.744	1.25291	2.05519	0.00565	0.0661289	no	hypothetical protein
XLOC_000787	XLOC_000787	-	scf7180000000004|quiver:2163238-2164432	atcc55737	wgs7	OK	191.278	401.288	1.06897	1.98466	0.0057	0.0664023	no	Ca2+/H+ antiporter
XLOC_000847	XLOC_000847	-	scf7180000000004|quiver:2316779-2318261	atcc55737	wgs7	OK	163.034	332.577	1.02851	1.92463	0.0059	0.0684126	no	Methylmalonate-semialdehyde dehydrogenase [inositol] (EC 1.2.1.27)
XLOC_002530	XLOC_002530	-	scf7180000000004|quiver:3003895-3004729	atcc55737	wgs7	OK	154.606	333.857	1.11063	1.9822	0.00595	0.0686729	no	N-Acetyl-D-glucosamine ABC transport system, permease protein 1
XLOC_000615	XLOC_000615	-	scf7180000000004|quiver:1710944-1711886	atcc55737	wgs7	OK	145.301	307.533	1.08169	1.91534	0.00615	0.0706541	no	N-Acetyl-D-glucosamine ABC transport system, permease protein 1
XLOC_000116	XLOC_000116	-	scf7180000000004|quiver:274548-275637	atcc55737	wgs7	OK	484.332	216.304	-1.16294	-1.92596	0.00625	0.0707473	no	Putative cytoplasmic protein
XLOC_000154	XLOC_000154	-	scf7180000000004|quiver:377044-377266	atcc55737	wgs7	OK	957.884	388.291	-1.30271	-1.94408	0.0063	0.0707473	no	ATP synthase F0 sector subunit c
XLOC_000770	XLOC_000770	-	scf7180000000004|quiver:2113566-2114151	atcc55737	wgs7	OK	883.535	414.094	-1.09333	-1.99433	0.0063	0.0707473	no	RNA polymerase sigma-70 factor, ECF subfamily
XLOC_002710	XLOC_002710	-	scf7180000000004|quiver:3460193-3460847	atcc55737	wgs7	OK	960.925	445.597	-1.10869	-1.90799	0.0063	0.0707473	no	FIG00945644: hypothetical protein
XLOC_002747	XLOC_002747	-	scf7180000000004|quiver:3551279-3552659	atcc55737	wgs7	OK	112.992	239.867	1.08601	1.97592	0.00625	0.0707473	no	Gluconate transporter family protein
XLOC_000900	XLOC_000900	-	scf7180000000004|quiver:2478265-2480973	atcc55737	wgs7	OK	241.182	522.511	1.11534	1.88523	0.00635	0.070989	no	Hydroxylamine reductase (EC 1.7.-.-)
XLOC_000289	XLOC_000289	-	scf7180000000004|quiver:698417-698785	atcc55737	wgs7	OK	622.983	220.938	-1.49555	-2.89569	0.00645	0.071466	no	hypothetical protein
XLOC_001959	XLOC_001959	-	scf7180000000004|quiver:1459767-1461443	atcc55737	wgs7	OK	240.324	497.409	1.04945	2.0433	0.00645	0.071466	no	Manganese ABC transporter, inner membrane permease protein SitD
XLOC_000998	XLOC_000998	-	scf7180000000004|quiver:2745875-2747366	atcc55737	wgs7	OK	136.118	287.657	1.0795	1.95188	0.00655	0.0715383	no	transport protein
XLOC_001094	XLOC_001094	-	scf7180000000004|quiver:3017955-3018354	atcc55737	wgs7	OK	155.013	354.246	1.19236	1.88225	0.0066	0.0715383	no	hypothetical protein
XLOC_002075	XLOC_002075	-	scf7180000000004|quiver:1757367-1758153	atcc55737	wgs7	OK	160.119	342.686	1.09774	1.93679	0.0066	0.0715383	no	hypothetical protein
XLOC_002211	XLOC_002211	-	scf7180000000004|quiver:2125500-2127257	atcc55737	wgs7	OK	214.359	441.574	1.04262	2.01567	0.0066	0.0715383	no	N-Acetyl-D-glucosamine ABC transport system, permease protein 2
XLOC_002748	XLOC_002748	-	scf7180000000004|quiver:3552689-3553223	atcc55737	wgs7	OK	106.481	242.742	1.18883	1.96351	0.0065	0.0715383	no	Gluconokinase (EC 2.7.1.12)
XLOC_000155	XLOC_000155	-	scf7180000000004|quiver:377274-378662	atcc55737	wgs7	OK	1603.59	747.527	-1.10111	-1.9293	0.0069	0.073827	no	ATP synthase F0 sector subunit b
XLOC_000426	XLOC_000426	-	scf7180000000004|quiver:1099235-1099943	atcc55737	wgs7	OK	624.686	263.185	-1.24705	-2.00068	0.0069	0.073827	no	short chain dehydrogenase
XLOC_002532	XLOC_002532	-	scf7180000000004|quiver:3006170-3007205	atcc55737	wgs7	OK	102.549	218.739	1.0929	1.96164	0.0069	0.073827	no	HTH-type transcriptional regulator celR
XLOC_002244	XLOC_002244	-	scf7180000000004|quiver:2194494-2196105	atcc55737	wgs7	OK	176.798	371.192	1.07006	1.9849	0.007	0.0742596	no	Major myo-inositol transporter IolT
XLOC_002288	XLOC_002288	-	scf7180000000004|quiver:2333078-2334290	atcc55737	wgs7	OK	127.333	269.105	1.07957	1.97475	0.007	0.0742596	no	Protein RtcB
XLOC_002103	XLOC_002103	-	scf7180000000004|quiver:1834016-1834823	atcc55737	wgs7	OK	150.445	317.107	1.07574	1.91566	0.0072	0.0757367	no	Alpha-L-fucosidase (EC 3.2.1.51)
XLOC_002492	XLOC_002492	-	scf7180000000004|quiver:2898353-2899793	atcc55737	wgs7	OK	124.314	259.874	1.06383	2.00826	0.0072	0.0757367	no	Aldehyde dehydrogenase A (EC 1.2.1.22)
XLOC_002349	XLOC_002349	-	scf7180000000004|quiver:2503157-2504171	atcc55737	wgs7	OK	180.62	373.169	1.04687	1.93459	0.00725	0.0759422	no	Putative sugar ABC transport system, permease protein YtfT
XLOC_001785	XLOC_001785	-	scf7180000000004|quiver:1079376-1079691	atcc55737	wgs7	OK	762.238	330.979	-1.2035	-1.98958	0.0076	0.0786174	no	hypothetical protein
XLOC_002142	XLOC_002142	-	scf7180000000004|quiver:1933083-1935075	atcc55737	wgs7	OK	128.735	263.531	1.03357	1.92002	0.00755	0.0786174	no	Alpha-galactosidase (EC 3.2.1.22)
XLOC_002578	XLOC_002578	-	scf7180000000004|quiver:3126159-3126999	atcc55737	wgs7	OK	147.993	314.607	1.08802	1.91551	0.0076	0.0786174	no	hypothetical protein
XLOC_000353	XLOC_000353	-	scf7180000000004|quiver:887613-888699	atcc55737	wgs7	OK	104.513	216.853	1.05303	1.91084	0.00775	0.0791834	no	PTS system, glucitol/sorbitol-specific IIB component and second of two IIC components (EC 2.7.1.69)
XLOC_002496	XLOC_002496	-	scf7180000000004|quiver:2903425-2904787	atcc55737	wgs7	OK	168.551	340.947	1.01636	1.89102	0.00775	0.0791834	no	Predicted L-rhamnose permease RhaY
XLOC_002585	XLOC_002585	-	scf7180000000004|quiver:3156863-3157796	atcc55737	wgs7	OK	128.593	269.524	1.06761	1.88974	0.00775	0.0791834	no	hypothetical protein
XLOC_002136	XLOC_002136	-	scf7180000000004|quiver:1913204-1914152	atcc55737	wgs7	OK	737.267	302.267	-1.28636	-2.00981	0.0078	0.079369	no	hypothetical protein
XLOC_000300	XLOC_000300	-	scf7180000000004|quiver:718654-720369	atcc55737	wgs7	OK	168.408	352.357	1.06508	1.84981	0.00785	0.079553	no	hypothetical protein
XLOC_000813	XLOC_000813	-	scf7180000000004|quiver:2240646-2241621	atcc55737	wgs7	OK	212.503	434.476	1.03179	1.90395	0.0079	0.0797356	no	Ribose ABC transport system, permease protein RbsC (TC 3.A.1.2.1)
XLOC_000087	XLOC_000087	-	scf7180000000004|quiver:229889-230282	atcc55737	wgs7	OK	812.803	387.841	-1.06744	-1.84291	0.008	0.0804194	no	Histidine triad (HIT) nucleotide-binding protein, similarity with At5g48545 and yeast YDL125C (HNT1)
XLOC_000375	XLOC_000375	-	scf7180000000004|quiver:951550-951910	atcc55737	wgs7	OK	2592.06	1297.71	-0.998124	-1.88194	0.0082	0.0814446	no	hypothetical protein
XLOC_000935	XLOC_000935	-	scf7180000000004|quiver:2589652-2590597	atcc55737	wgs7	OK	126.663	266.782	1.07467	1.92662	0.00815	0.0814446	no	Myo-inositol 2-dehydrogenase (EC 1.1.1.18)
XLOC_002157	XLOC_002157	-	scf7180000000004|quiver:1962582-1962966	atcc55737	wgs7	OK	1054.76	499.788	-1.07753	-1.88751	0.0082	0.0814446	no	Rhodanese domain protein / Ankyrin
XLOC_001426	XLOC_001426	-	scf7180000000004|quiver:100051-101647	atcc55737	wgs7	OK	103.273	205.177	0.990411	1.84651	0.0083	0.0821107	no	ABC transporter ATP-binding protein
XLOC_000853	XLOC_000853	-	scf7180000000004|quiver:2325273-2326174	atcc55737	wgs7	OK	2142.77	546.213	-1.97194	-2.20666	0.00845	0.0829364	no	FIG00946181: hypothetical protein
XLOC_002270	XLOC_002270	-	scf7180000000004|quiver:2270225-2270552	atcc55737	wgs7	OK	235.63	524.878	1.15546	1.8395	0.00845	0.0829364	no	putative oxidoreductase
XLOC_001512	XLOC_001512	-	scf7180000000004|quiver:438733-441989	atcc55737	wgs7	OK	310.213	644.849	1.0557	1.82244	0.00855	0.0835888	no	Beta-glucosidase (EC 3.2.1.21)
XLOC_001766	XLOC_001766	-	scf7180000000004|quiver:1040687-1042658	atcc55737	wgs7	OK	363.566	782.563	1.10599	1.92118	0.0086	0.0837492	no	ABC-type drug export system, membrane protein
XLOC_000438	XLOC_000438	-	scf7180000000004|quiver:1119261-1119762	atcc55737	wgs7	OK	642.794	294.652	-1.12535	-1.71677	0.0097	0.0925432	no	Transcriptional regulator, TetR family
XLOC_000606	XLOC_000606	-	scf7180000000004|quiver:1683375-1685022	atcc55737	wgs7	OK	56.742	144.735	1.35093	1.70555	0.0097	0.0925432	no	hypothetical protein
XLOC_000794	XLOC_000794	-	scf7180000000004|quiver:2186846-2187734	atcc55737	wgs7	OK	138.44	277.97	1.00567	1.88623	0.00975	0.0925432	no	Inosose dehydratase (EC 4.2.1.44)
XLOC_000858	XLOC_000858	-	scf7180000000004|quiver:2340220-2342035	atcc55737	wgs7	OK	163.747	332.179	1.02049	1.8667	0.0096	0.0925432	no	Possible sulfatase
XLOC_001208	XLOC_001208	-	scf7180000000004|quiver:3309437-3310667	atcc55737	wgs7	OK	111.775	226.367	1.01806	1.87473	0.00955	0.0925432	no	HtrA protease/chaperone protein
XLOC_001297	XLOC_001297	-	scf7180000000004|quiver:3492362-3492797	atcc55737	wgs7	OK	2424.97	1230.45	-0.978781	-1.78459	0.0098	0.0925432	no	PROBABLE MEMBRANE PROTEIN
XLOC_001489	XLOC_001489	-	scf7180000000004|quiver:332904-333156	atcc55737	wgs7	OK	939.361	421.744	-1.15531	-1.83632	0.0098	0.0925432	no	WhiB-like transcription regulator
XLOC_002218	XLOC_002218	-	scf7180000000004|quiver:2138147-2139281	atcc55737	wgs7	OK	89.8931	183.023	1.02574	1.83708	0.0097	0.0925432	no	Mobile element protein
XLOC_001215	XLOC_001215	-	scf7180000000004|quiver:3321160-3321532	atcc55737	wgs7	OK	894.966	423.703	-1.07878	-1.83449	0.00995	0.0932532	no	LSU ribosomal protein L20p
XLOC_002581	XLOC_002581	-	scf7180000000004|quiver:3142653-3143241	atcc55737	wgs7	OK	531.406	251.864	-1.07717	-1.80945	0.00995	0.0932532	no	Cobalt-precorrin-6y C5-methyltransferase (EC 2.1.1.-)
XLOC_000733	XLOC_000733	-	scf7180000000004|quiver:2030712-2031717	atcc55737	wgs7	OK	177.138	354.252	0.999902	1.85801	0.01025	0.0936016	no	Bifunctional protein: zinc-containing alcohol dehydrogenase; quinone oxidoreductase ( NADPH:quinone reductase) (EC 1.1.1.-); Similar to arginate lyase
XLOC_000148	XLOC_000148	-	scf7180000000004|quiver:361661-364183	atcc55737	wgs7	OK	222.891	437.676	0.973523	1.79905	0.0102	0.0936017	no	Glycosyltransferase (EC 2.4.1.-)
XLOC_000688	XLOC_000688	-	scf7180000000004|quiver:1901771-1902152	atcc55737	wgs7	OK	688.759	325.925	-1.07946	-1.83692	0.01015	0.0936017	no	hypothetical protein
XLOC_001546	XLOC_001546	-	scf7180000000004|quiver:594439-596452	atcc55737	wgs7	OK	102.545	205.81	1.00505	1.86365	0.0102	0.0936017	no	hypothetical protein
XLOC_001925	XLOC_001925	-	scf7180000000004|quiver:1387429-1388740	atcc55737	wgs7	OK	1016.73	387.109	-1.39312	-2.04772	0.0102	0.0936017	no	High-affinity branched-chain amino acid transport system permease protein LivH (TC 3.A.1.4.1)
XLOC_002365	XLOC_002365	-	scf7180000000004|quiver:2537927-2539247	atcc55737	wgs7	OK	136.431	273.978	1.00589	1.89189	0.01015	0.0936017	no	Glycerol-3-phosphate ABC transporter, periplasmic glycerol-3-phosphate-binding protein (TC 3.A.1.1.3)
XLOC_002681	XLOC_002681	-	scf7180000000004|quiver:3378048-3378549	atcc55737	wgs7	OK	140.511	298.087	1.08506	1.84086	0.01025	0.0936017	no	hypothetical protein
XLOC_002238	XLOC_002238	-	scf7180000000004|quiver:2182216-2183404	atcc55737	wgs7	OK	150.086	297.847	0.988782	1.83967	0.01035	0.0941699	no	Myo-inositol 2-dehydrogenase (EC 1.1.1.18)
XLOC_000629	XLOC_000629	-	scf7180000000004|quiver:1743748-1744792	atcc55737	wgs7	OK	142.711	288.652	1.01623	1.85525	0.0104	0.0942807	no	Sorbitol dehydrogenase (EC 1.1.1.14)
XLOC_002535	XLOC_002535	-	scf7180000000004|quiver:3017679-3017880	atcc55737	wgs7	OK	116.149	404.822	1.80131	2.07001	0.01055	0.095294	no	hypothetical protein
XLOC_002579	XLOC_002579	-	scf7180000000004|quiver:3127052-3127763	atcc55737	wgs7	OK	126.682	262.959	1.05362	1.78648	0.0108	0.0972	no	ABC transporter, ATP-binding protein
XLOC_001658	XLOC_001658	-	scf7180000000004|quiver:833133-834018	atcc55737	wgs7	OK	141.193	295.234	1.06419	1.90575	0.01095	0.0981955	no	integral membrane binding-protein-dependent transport protein
XLOC_001067	XLOC_001067	-	scf7180000000004|quiver:2943162-2944047	atcc55737	wgs7	OK	774.182	382.704	-1.01645	-1.81453	0.01105	0.0987371	no	ATP/GTP-binding protein, SA1392 homolog
XLOC_000050	XLOC_000050	-	scf7180000000004|quiver:141029-142919	atcc55737	wgs7	OK	114.805	224.395	0.966855	1.82474	0.0111	0.0988296	no	Acetyl-coenzyme A synthetase (EC 6.2.1.1)
XLOC_002737	XLOC_002737	-	scf7180000000004|quiver:3522790-3523861	atcc55737	wgs7	OK	718.181	349.887	-1.03746	-1.90626	0.01115	0.0989215	no	FIG00945339: hypothetical protein
XLOC_002603	XLOC_002603	-	scf7180000000004|quiver:3185097-3185931	atcc55737	wgs7	OK	115.886	235.514	1.0231	1.83845	0.01135	0.100339	no	hypothetical protein
XLOC_001980	XLOC_001980	-	scf7180000000004|quiver:1519523-1520597	atcc55737	wgs7	OK	166.562	323.081	0.955835	1.77608	0.01145	0.10051	no	Thiamin ABC transporter, substrate-binding component
XLOC_002053	XLOC_002053	-	scf7180000000004|quiver:1672480-1673857	atcc55737	wgs7	OK	168.283	334.142	0.989573	1.82237	0.01145	0.10051	no	Cyanate MFS transporter
XLOC_002067	XLOC_002067	-	scf7180000000004|quiver:1736255-1737125	atcc55737	wgs7	OK	169.095	341.182	1.01271	1.82802	0.01155	0.101032	no	Undecaprenyl-diphosphatase (EC 3.6.1.27)
XLOC_001352	XLOC_001352	-	scf7180000000004|quiver:3623111-3623525	atcc55737	wgs7	OK	1724.63	865.332	-0.994964	-1.83848	0.01165	0.101551	no	Nucleoside diphosphate kinase (EC 2.7.4.6)
XLOC_002376	XLOC_002376	-	scf7180000000004|quiver:2562249-2562933	atcc55737	wgs7	OK	75.5004	163.494	1.11468	1.82897	0.01195	0.103442	no	Mobile element protein
XLOC_002595	XLOC_002595	-	scf7180000000004|quiver:3174437-3174731	atcc55737	wgs7	OK	131.272	332.387	1.3403	1.87633	0.01195	0.103442	no	hypothetical protein
XLOC_000305	XLOC_000305	-	scf7180000000004|quiver:726422-727340	atcc55737	wgs7	OK	887.682	442.719	-1.00365	-1.79926	0.012	0.103516	no	Aldose 1-epimerase
XLOC_002290	XLOC_002290	-	scf7180000000004|quiver:2343942-2344413	atcc55737	wgs7	OK	169.9	366.681	1.10984	1.81383	0.0121	0.103661	no	putative glycosyl transferase
XLOC_002543	XLOC_002543	-	scf7180000000004|quiver:3042062-3044303	atcc55737	wgs7	OK	151.915	294.73	0.956131	1.76569	0.0121	0.103661	no	Chitinase (EC 3.2.1.14)
XLOC_002627	XLOC_002627	-	scf7180000000004|quiver:3214099-3214768	atcc55737	wgs7	OK	737.905	372.279	-0.987052	-1.81791	0.01225	0.104586	no	FIG00945182: hypothetical protein
XLOC_000684	XLOC_000684	-	scf7180000000004|quiver:1884388-1885405	atcc55737	wgs7	OK	133.801	263.913	0.979968	1.79415	0.0127	0.108058	no	hypothetical protein
XLOC_002586	XLOC_002586	-	scf7180000000004|quiver:3157873-3158485	atcc55737	wgs7	OK	119.899	248.199	1.04967	1.72633	0.01305	0.110659	no	Outer membrane protein and related peptidoglycan-associated (lipo)proteins
XLOC_002494	XLOC_002494	-	scf7180000000004|quiver:2900705-2902238	atcc55737	wgs7	OK	108.403	214.895	0.987226	1.77031	0.0133	0.112396	no	Rhamnulokinase (EC 2.7.1.5)
XLOC_001986	XLOC_001986	-	scf7180000000004|quiver:1537866-1538187	atcc55737	wgs7	OK	4514.99	2289.01	-0.98	-1.77589	0.01335	0.112438	no	Lsr2 family protein
XLOC_002214	XLOC_002214	-	scf7180000000004|quiver:2128802-2130304	atcc55737	wgs7	OK	288.186	591.6	1.03762	1.74149	0.0139	0.116676	no	Alpha-N-arabinofuranosidase (EC 3.2.1.55)
XLOC_002370	XLOC_002370	-	scf7180000000004|quiver:2547077-2547713	atcc55737	wgs7	OK	181.101	364.431	1.00885	1.81431	0.014	0.117121	no	Glycine betaine ABC transport system, glycine betaine-binding protein OpuAC
XLOC_000115	XLOC_000115	-	scf7180000000004|quiver:273793-274411	atcc55737	wgs7	OK	2016.88	922.844	-1.12796	-1.88872	0.01415	0.11798	no	Ribosomal subunit interface protein
XLOC_002684	XLOC_002684	-	scf7180000000004|quiver:3384121-3384304	atcc55737	wgs7	OK	4442.82	2132.32	-1.05905	-1.71962	0.01445	0.12008	no	hypothetical protein
XLOC_001314	XLOC_001314	-	scf7180000000004|quiver:3535336-3535984	atcc55737	wgs7	OK	1711.6	867.02	-0.981211	-1.73736	0.0145	0.120095	no	similar to Zn-dependent hydrolases of the beta-lactamase fold
XLOC_002547	XLOC_002547	-	scf7180000000004|quiver:3065298-3066972	atcc55737	wgs7	OK	749.242	330.161	-1.18226	-1.88284	0.01455	0.12011	no	Phosphoenolpyruvate-protein phosphotransferase of PTS system (EC 2.7.3.9)
XLOC_000088	XLOC_000088	-	scf7180000000004|quiver:230409-232353	atcc55737	wgs7	OK	117.805	224.399	0.929666	1.71747	0.01475	0.121359	no	hypothetical protein
XLOC_002773	XLOC_002773	-	scf7180000000004|quiver:3655910-3656618	atcc55737	wgs7	OK	79.8626	169.215	1.08326	1.77678	0.01485	0.12178	no	hypothetical protein
XLOC_002366	XLOC_002366	-	scf7180000000004|quiver:2539317-2541158	atcc55737	wgs7	OK	361.948	688.597	0.927875	1.71836	0.0149	0.121789	no	SN-glycerol-3-phosphate transport system permease protein UgpE (TC 3.A.1.1.3)
XLOC_002071	XLOC_002071	-	scf7180000000004|quiver:1750177-1750615	atcc55737	wgs7	OK	179.937	364.815	1.01967	1.70164	0.01535	0.12465	no	4-oxalocrotonate tautomerase
XLOC_002124	XLOC_002124	-	scf7180000000004|quiver:1880167-1880770	atcc55737	wgs7	OK	192.414	376.216	0.967345	1.68969	0.0154	0.12465	no	N-acetylmuramoyl-L-alanine amidase
XLOC_002765	XLOC_002765	-	scf7180000000004|quiver:3641083-3641665	atcc55737	wgs7	OK	113.76	230.087	1.01618	1.71979	0.0153	0.12465	no	hypothetical protein
XLOC_002587	XLOC_002587	-	scf7180000000004|quiver:3159581-3159860	atcc55737	wgs7	OK	146.638	343.681	1.22882	1.76708	0.01555	0.125457	no	hypothetical protein
XLOC_002194	XLOC_002194	-	scf7180000000004|quiver:2072701-2073134	atcc55737	wgs7	OK	28507.7	13276.1	-1.10252	-1.66897	0.01565	0.125856	no	hypothetical protein
XLOC_000528	XLOC_000528	-	scf7180000000004|quiver:1450970-1452838	atcc55737	wgs7	OK	345.972	659.795	0.931362	1.68712	0.0159	0.126233	no	Phosphate transport system permease protein PstC (TC 3.A.1.7.1)
XLOC_000791	XLOC_000791	-	scf7180000000004|quiver:2169985-2174920	atcc55737	wgs7	OK	139.022	290.708	1.06426	1.74688	0.0158	0.126233	no	FIG00832862: hypothetical protein
XLOC_001528	XLOC_001528	-	scf7180000000004|quiver:548403-549717	atcc55737	wgs7	OK	90.0458	178.532	0.987447	1.76829	0.01595	0.126233	no	hypothetical protein
XLOC_001823	XLOC_001823	-	scf7180000000004|quiver:1176763-1178356	atcc55737	wgs7	OK	1096.7	520.648	-1.07479	-1.68266	0.0158	0.126233	no	Heat shock protein 60 family chaperone GroEL
XLOC_002237	XLOC_002237	-	scf7180000000004|quiver:2181187-2182183	atcc55737	wgs7	OK	157.883	298.391	0.918347	1.71229	0.01585	0.126233	no	Inosose isomerase (EC 5.3.99.-)
XLOC_000241	XLOC_000241	-	scf7180000000004|quiver:558022-559414	atcc55737	wgs7	OK	81.3734	166.112	1.02953	1.75417	0.0161	0.12661	no	probable oxidoreductase
XLOC_001133	XLOC_001133	-	scf7180000000004|quiver:3120685-3122226	atcc55737	wgs7	OK	310.103	587.986	0.923035	1.68155	0.01615	0.12661	no	Methionine ABC transporter ATP-binding protein
XLOC_002189	XLOC_002189	-	scf7180000000004|quiver:2056934-2057888	atcc55737	wgs7	OK	186.713	357.473	0.937008	1.72415	0.01605	0.12661	no	putative integral membrane protein
XLOC_001499	XLOC_001499	-	scf7180000000004|quiver:383862-384522	atcc55737	wgs7	OK	497.227	257.306	-0.950421	-1.68899	0.01655	0.126951	no	ATP:Cob(I)alamin adenosyltransferase (EC 2.5.1.17)
XLOC_001836	XLOC_001836	-	scf7180000000004|quiver:1202394-1202922	atcc55737	wgs7	OK	396.937	199.036	-0.99588	-1.754	0.01655	0.126951	no	SSU ribosomal protein S9p (S16e)
XLOC_002227	XLOC_002227	-	scf7180000000004|quiver:2151635-2153150	atcc55737	wgs7	OK	112.867	217.292	0.945015	1.7072	0.01645	0.126951	no	Cell division inhibitor
XLOC_002354	XLOC_002354	-	scf7180000000004|quiver:2508639-2509917	atcc55737	wgs7	OK	1149.68	550.049	-1.0636	-1.70991	0.01635	0.126951	no	putative choline binding protein
XLOC_002373	XLOC_002373	-	scf7180000000004|quiver:2551348-2552563	atcc55737	wgs7	OK	150.729	285.367	0.920866	1.74949	0.0164	0.126951	no	Aminoglycoside phosphotransferase
XLOC_002382	XLOC_002382	-	scf7180000000004|quiver:2577330-2577843	atcc55737	wgs7	OK	160.85	331.953	1.04526	1.71202	0.01655	0.126951	no	Mobile element protein
XLOC_002715	XLOC_002715	-	scf7180000000004|quiver:3476743-3477838	atcc55737	wgs7	OK	132.539	247.28	0.899724	1.67546	0.01625	0.126951	no	Magnesium and cobalt transport protein CorA
XLOC_000108	XLOC_000108	-	scf7180000000004|quiver:260745-264090	atcc55737	wgs7	OK	295.342	557.982	0.917832	1.66789	0.0171	0.129575	no	Glutamate N-acetyltransferase (EC 2.3.1.35) / N-acetylglutamate synthase (EC 2.3.1.1)
XLOC_000339	XLOC_000339	-	scf7180000000004|quiver:828484-830116	atcc55737	wgs7	OK	336.349	838.85	1.31845	0.567648	0.017	0.129575	no	Inositol transport system permease protein
XLOC_000556	XLOC_000556	-	scf7180000000004|quiver:1549461-1550022	atcc55737	wgs7	OK	865.307	462.256	-0.90452	-1.72814	0.0171	0.129575	no	Inorganic pyrophosphatase (EC 3.6.1.1)
XLOC_001861	XLOC_001861	-	scf7180000000004|quiver:1241393-1243183	atcc55737	wgs7	OK	371.306	708.062	0.931266	1.70271	0.017	0.129575	no	N-Acetyl-D-glucosamine ABC transport system, permease protein 2
XLOC_000185	XLOC_000185	-	scf7180000000004|quiver:453630-454389	atcc55737	wgs7	OK	1186.55	608.938	-0.962399	-1.74377	0.01735	0.130675	no	Phosphoribosylformimino-5-aminoimidazole carboxamide ribotide isomerase (EC 5.3.1.16) / Acting phosphoribosylanthranilate isomerase (EC 5.3.1.24)
XLOC_000352	XLOC_000352	-	scf7180000000004|quiver:887030-887609	atcc55737	wgs7	OK	162.043	321.693	0.989303	1.69115	0.01735	0.130675	no	PTS system, glucitol/sorbitol-specific IIC component
XLOC_000430	XLOC_000430	-	scf7180000000004|quiver:1107051-1107867	atcc55737	wgs7	OK	528.546	268.325	-0.978049	-1.71031	0.0177	0.132511	no	Purine nucleoside phosphorylase (EC 2.4.2.1)
XLOC_001556	XLOC_001556	-	scf7180000000004|quiver:616715-617929	atcc55737	wgs7	OK	2968.38	1496.53	-0.988058	-1.68094	0.01765	0.132511	no	transcriptional regulator, MerR family
XLOC_000342	XLOC_000342	-	scf7180000000004|quiver:836681-838220	atcc55737	wgs7	OK	117.609	219.621	0.901022	1.68686	0.0178	0.13286	no	Alpha-N-arabinofuranosidase (EC 3.2.1.55)
XLOC_000020	XLOC_000020	-	scf7180000000004|quiver:76527-80079	atcc55737	wgs7	OK	115.316	221.086	0.939013	1.68666	0.0179	0.133208	no	transfer protein homolog TraA
XLOC_002073	XLOC_002073	-	scf7180000000004|quiver:1751748-1753068	atcc55737	wgs7	OK	165.343	305.848	0.887357	1.66725	0.018	0.133554	no	hypothetical protein
XLOC_001547	XLOC_001547	-	scf7180000000004|quiver:596472-599066	atcc55737	wgs7	OK	209.867	427.955	1.02798	1.65209	0.0182	0.134637	no	hypothetical protein
XLOC_000609	XLOC_000609	-	scf7180000000004|quiver:1691574-1693179	atcc55737	wgs7	OK	188.959	347.126	0.877385	1.63178	0.01845	0.136082	no	CRISPR-associated RecB family exonuclease Cas4 / CRISPR-associated protein Cas1
XLOC_000925	XLOC_000925	-	scf7180000000004|quiver:2571995-2574385	atcc55737	wgs7	OK	189.494	417.743	1.14046	1.58953	0.0186	0.136784	no	Mobile element protein
XLOC_001744	XLOC_001744	-	scf7180000000004|quiver:999604-1000075	atcc55737	wgs7	OK	909.899	487.626	-0.89993	-1.69319	0.0188	0.137444	no	Ribose 5-phosphate isomerase B (EC 5.3.1.6) / Galactose 6-phosphate isomerase
XLOC_002245	XLOC_002245	-	scf7180000000004|quiver:2196326-2197334	atcc55737	wgs7	OK	227.213	422.582	0.895186	1.68135	0.0188	0.137444	no	transcriptional regulator, LacI family
XLOC_000258	XLOC_000258	-	scf7180000000004|quiver:599739-600576	atcc55737	wgs7	OK	121.725	43.4136	-1.48741	-2.15924	0.0192	0.139958	no	Uracil-DNA glycosylase, family 5
XLOC_002528	XLOC_002528	-	scf7180000000004|quiver:2994935-2998665	atcc55737	wgs7	OK	355.124	758.504	1.09483	1.53937	0.0196	0.142457	no	Phage infection protein
XLOC_001235	XLOC_001235	-	scf7180000000004|quiver:3361674-3362250	atcc55737	wgs7	OK	159.542	311.72	0.966315	1.63785	0.0198	0.143492	no	Dihydrofolate reductase (EC 1.5.1.3)
XLOC_002593	XLOC_002593	-	scf7180000000004|quiver:3165612-3168710	atcc55737	wgs7	OK	334.093	650.816	0.961998	1.63768	0.0199	0.143799	no	hypothetical protein
XLOC_002707	XLOC_002707	-	scf7180000000004|quiver:3455284-3456490	atcc55737	wgs7	OK	374.138	150.131	-1.31735	-1.77013	0.0203	0.146266	no	Predicted glycogen synthase, ADP-glucose transglucosylase (EC 2.4.1.21), Actinobacterial type
XLOC_000035	XLOC_000035	-	scf7180000000004|quiver:106057-106507	atcc55737	wgs7	OK	165.716	325.949	0.97593	1.628	0.02065	0.147059	no	hypothetical protein
XLOC_000363	XLOC_000363	-	scf7180000000004|quiver:926594-930608	atcc55737	wgs7	OK	214.137	432.861	1.01537	1.58594	0.0206	0.147059	no	hypothetical protein
XLOC_000433	XLOC_000433	-	scf7180000000004|quiver:1113711-1114938	atcc55737	wgs7	OK	1123.63	471.461	-1.25296	-1.64308	0.021	0.147059	no	Acetylornithine aminotransferase (EC 2.6.1.11)
XLOC_000437	XLOC_000437	-	scf7180000000004|quiver:1118262-1119087	atcc55737	wgs7	OK	683.217	319.682	-1.09571	-1.55314	0.02095	0.147059	no	D-proline reductase, 26 kDa subunit (EC 1.21.4.1) @ selenocysteine-containing
XLOC_000669	XLOC_000669	-	scf7180000000004|quiver:1843501-1844992	atcc55737	wgs7	OK	163.172	303.346	0.894571	1.65929	0.02095	0.147059	no	Succinate-semialdehyde dehydrogenase [NAD(P)+] (EC 1.2.1.16)
XLOC_001086	XLOC_001086	-	scf7180000000004|quiver:2981814-2983197	atcc55737	wgs7	OK	160.72	300.408	0.902379	1.6807	0.0207	0.147059	no	Glycerol-3-phosphate ABC transporter, periplasmic glycerol-3-phosphate-binding protein (TC 3.A.1.1.3)
XLOC_001124	XLOC_001124	-	scf7180000000004|quiver:3100244-3100728	atcc55737	wgs7	OK	148.04	358.764	1.27705	1.64879	0.0206	0.147059	no	hypothetical protein
XLOC_002063	XLOC_002063	-	scf7180000000004|quiver:1719729-1720284	atcc55737	wgs7	OK	237.301	456.144	0.942772	1.66529	0.021	0.147059	no	hypothetical protein
XLOC_002145	XLOC_002145	-	scf7180000000004|quiver:1937957-1941171	atcc55737	wgs7	OK	510.767	990.979	0.956188	1.55033	0.0209	0.147059	no	N-Acetyl-D-glucosamine ABC transport system, permease protein 2
XLOC_002552	XLOC_002552	-	scf7180000000004|quiver:3073387-3073822	atcc55737	wgs7	OK	163.155	332.539	1.02728	1.67056	0.021	0.147059	no	hypothetical protein
XLOC_001258	XLOC_001258	-	scf7180000000004|quiver:3395546-3396050	atcc55737	wgs7	OK	2009.46	1071.88	-0.906662	-1.64059	0.0211	0.147345	no	Thiol peroxidase, Tpx-type (EC 1.11.1.15)
XLOC_001404	XLOC_001404	-	scf7180000000004|quiver:46557-46860	atcc55737	wgs7	OK	3.67064	0	#NAME?	#NAME?	0.0212	0.14763	no	PTS sysytem, mannitol-specific enzyme II, B component
XLOC_002606	XLOC_002606	-	scf7180000000004|quiver:3187580-3187877	atcc55737	wgs7	OK	161.52	344.611	1.09325	1.61502	0.0214	0.148608	no	Phage protein
XLOC_002405	XLOC_002405	-	scf7180000000004|quiver:2649729-2649987	atcc55737	wgs7	OK	1987.59	1064.1	-0.901388	-1.56888	0.02185	0.151311	no	Phosphocarrier protein of PTS system
XLOC_002574	XLOC_002574	-	scf7180000000004|quiver:3120037-3120562	atcc55737	wgs7	OK	1265.31	683.973	-0.887484	-1.68867	0.02195	0.151583	no	COG2110, Macro domain, possibly ADP-ribose binding module
XLOC_000429	XLOC_000429	-	scf7180000000004|quiver:1104697-1105432	atcc55737	wgs7	OK	1431.99	770.934	-0.893343	-1.63619	0.0223	0.153574	no	FIG00945954: hypothetical protein
XLOC_001349	XLOC_001349	-	scf7180000000004|quiver:3620418-3620691	atcc55737	wgs7	OK	3284.41	1755.47	-0.903774	-1.63481	0.02245	0.153758	no	Preprotein translocase subunit SecG (TC 3.A.5.1.1)
XLOC_002363	XLOC_002363	-	scf7180000000004|quiver:2533730-2535884	atcc55737	wgs7	OK	139.764	257.304	0.880483	1.62256	0.02245	0.153758	no	Alpha-galactosidase (EC 3.2.1.22)
XLOC_002236	XLOC_002236	-	scf7180000000004|quiver:2179750-2180884	atcc55737	wgs7	OK	161.738	304.399	0.91231	1.6576	0.02265	0.154703	no	Alcohol dehydrogenase (EC 1.1.1.1)
XLOC_001727	XLOC_001727	-	scf7180000000004|quiver:954875-955085	atcc55737	wgs7	OK	187.556	440.755	1.23266	1.60967	0.02285	0.155642	no	hypothetical protein
XLOC_001544	XLOC_001544	-	scf7180000000004|quiver:585607-587134	atcc55737	wgs7	OK	117.083	214.846	0.875768	1.65531	0.02295	0.155897	no	UDP-N-acetylglucosamine 1-carboxyvinyltransferase (EC 2.5.1.7)
XLOC_000939	XLOC_000939	-	scf7180000000004|quiver:2594908-2596393	atcc55737	wgs7	OK	655.391	300.416	-1.12539	-1.74276	0.0231	0.156066	no	Putative phosphatase
XLOC_002497	XLOC_002497	-	scf7180000000004|quiver:2904849-2905224	atcc55737	wgs7	OK	150.607	303.302	1.00997	1.58438	0.0231	0.156066	no	L-rhamnose mutarotase
XLOC_000862	XLOC_000862	-	scf7180000000004|quiver:2359246-2359876	atcc55737	wgs7	OK	192.733	362.345	0.910764	1.61408	0.0232	0.156318	no	Thiol peroxidase, Bcp-type (EC 1.11.1.15)
XLOC_000277	XLOC_000277	-	scf7180000000004|quiver:658288-658792	atcc55737	wgs7	OK	1483.89	814.866	-0.864751	-1.60858	0.0234	0.156732	no	Carbonic anhydrase (EC 4.2.1.1)
XLOC_000466	XLOC_000466	-	scf7180000000004|quiver:1214168-1214789	atcc55737	wgs7	OK	2597.06	1320.52	-0.975775	-1.56236	0.02345	0.156732	no	Superoxide dismutase [Mn] (EC 1.15.1.1)
XLOC_002210	XLOC_002210	-	scf7180000000004|quiver:2123161-2125360	atcc55737	wgs7	OK	125.022	232.64	0.895916	1.6291	0.0234	0.156732	no	arabinan endo-1,5-alpha-L-arabinosidase A
XLOC_002440	XLOC_002440	-	scf7180000000004|quiver:2760521-2761373	atcc55737	wgs7	OK	109.834	210.904	0.941261	1.62629	0.02355	0.156979	no	hypothetical protein
XLOC_000293	XLOC_000293	-	scf7180000000004|quiver:705638-705977	atcc55737	wgs7	OK	71.4243	169.435	1.24624	1.71403	0.02375	0.15747	no	hypothetical protein
XLOC_002623	XLOC_002623	-	scf7180000000004|quiver:3202793-3203180	atcc55737	wgs7	OK	103.892	221.944	1.0951	1.66211	0.0237	0.15747	no	hypothetical protein
XLOC_001005	XLOC_001005	-	scf7180000000004|quiver:2774051-2775350	atcc55737	wgs7	OK	208.953	386.28	0.886472	1.66802	0.0239	0.158044	no	Proton/glutamate symporter
XLOC_001670	XLOC_001670	-	scf7180000000004|quiver:850729-850984	atcc55737	wgs7	OK	438.992	203.909	-1.10627	-1.64127	0.024	0.158197	no	KH domain RNA binding protein YlqC
XLOC_002529	XLOC_002529	-	scf7180000000004|quiver:2999851-3003885	atcc55737	wgs7	OK	479.389	1074.15	1.16393	1.56265	0.02405	0.158197	no	Beta-galactosidase (EC 3.2.1.23)
XLOC_001076	XLOC_001076	-	scf7180000000004|quiver:2960006-2961050	atcc55737	wgs7	OK	265.355	488.488	0.880402	1.59751	0.02435	0.159749	no	Alcohol dehydrogenase (EC 1.1.1.1)
XLOC_001041	XLOC_001041	-	scf7180000000004|quiver:2872558-2873331	atcc55737	wgs7	OK	360.674	705.13	0.967194	1.59541	0.02455	0.160638	no	CrcB protein
XLOC_000049	XLOC_000049	-	scf7180000000004|quiver:139063-140956	atcc55737	wgs7	OK	123.912	223.026	0.8479	1.60781	0.02475	0.160682	no	Acetyl-coenzyme A synthetase (EC 6.2.1.1)
XLOC_000596	XLOC_000596	-	scf7180000000004|quiver:1649444-1649651	atcc55737	wgs7	OK	1093.87	516.247	-1.08331	-1.64706	0.02475	0.160682	no	hypothetical protein
XLOC_001554	XLOC_001554	-	scf7180000000004|quiver:615440-616067	atcc55737	wgs7	OK	1707.24	917.762	-0.895471	-1.65237	0.02475	0.160682	no	transcriptional regulator, MerR family
XLOC_002225	XLOC_002225	-	scf7180000000004|quiver:2149851-2150304	atcc55737	wgs7	OK	177.329	348.996	0.976783	1.5886	0.02525	0.163502	no	low temperature requirement A
XLOC_000879	XLOC_000879	-	scf7180000000004|quiver:2402054-2403431	atcc55737	wgs7	OK	222.903	399.659	0.842353	1.58886	0.02535	0.163724	no	Manganese transport protein MntH
XLOC_000290	XLOC_000290	-	scf7180000000004|quiver:698964-700378	atcc55737	wgs7	OK	443.691	1049.56	1.24216	1.50154	0.0259	0.165248	no	hypothetical protein
XLOC_000350	XLOC_000350	-	scf7180000000004|quiver:884476-886393	atcc55737	wgs7	OK	109.475	194.812	0.831484	1.5773	0.02595	0.165248	no	Sorbitol operon transcription regulator
XLOC_000751	XLOC_000751	-	scf7180000000004|quiver:2073522-2074278	atcc55737	wgs7	OK	145.417	272.89	0.90813	1.61306	0.02585	0.165248	no	Transcriptional regulator, DeoR family
XLOC_000848	XLOC_000848	-	scf7180000000004|quiver:2318771-2318990	atcc55737	wgs7	OK	232.396	506.144	1.12297	1.5877	0.026	0.165248	no	hypothetical protein
XLOC_001334	XLOC_001334	-	scf7180000000004|quiver:3589901-3590480	atcc55737	wgs7	OK	951.454	537.177	-0.824736	-1.57344	0.02575	0.165248	no	response regulator
XLOC_002026	XLOC_002026	-	scf7180000000004|quiver:1614491-1615145	atcc55737	wgs7	OK	1516.2	794.358	-0.932601	-1.60045	0.0259	0.165248	no	hypothetical protein
XLOC_002293	XLOC_002293	-	scf7180000000004|quiver:2347142-2351104	atcc55737	wgs7	OK	288.706	539.897	0.903083	1.56648	0.02605	0.165248	no	Osmosensitive K+ channel histidine kinase KdpD (EC 2.7.3.-)
XLOC_000291	XLOC_000291	-	scf7180000000004|quiver:700428-701537	atcc55737	wgs7	OK	513.397	1150.98	1.16472	1.54421	0.02615	0.165462	no	hypothetical protein
XLOC_001023	XLOC_001023	-	scf7180000000004|quiver:2828430-2830044	atcc55737	wgs7	OK	177.568	318.559	0.843192	1.58792	0.02635	0.165885	no	Ubiquinone biosynthesis monooxygenase UbiB
XLOC_002519	XLOC_002519	-	scf7180000000004|quiver:2965408-2967865	atcc55737	wgs7	OK	119.285	215.936	0.856189	1.55138	0.0263	0.165885	no	FIG00945086: hypothetical protein
XLOC_001552	XLOC_001552	-	scf7180000000004|quiver:612484-612913	atcc55737	wgs7	OK	90.6333	36.6466	-1.30636	-1.53758	0.0265	0.165991	no	hypothetical protein
XLOC_002372	XLOC_002372	-	scf7180000000004|quiver:2549437-2551347	atcc55737	wgs7	OK	277.788	526.089	0.921323	1.52448	0.0265	0.165991	no	Transcriptional regulator, TetR family
XLOC_000639	XLOC_000639	-	scf7180000000004|quiver:1768228-1769752	atcc55737	wgs7	OK	899.987	429.121	-1.06852	-1.63503	0.02675	0.167137	no	Beta-lactamase (EC 3.5.2.6)
XLOC_001661	XLOC_001661	-	scf7180000000004|quiver:838337-839960	atcc55737	wgs7	OK	127.004	225.648	0.829201	1.5413	0.02685	0.167343	no	Ribulokinase (EC 2.7.1.16)
XLOC_002646	XLOC_002646	-	scf7180000000004|quiver:3268825-3270022	atcc55737	wgs7	OK	140.907	249.901	0.826609	1.53855	0.0271	0.16806	no	3-oxoacyl-[acyl-carrier-protein] synthase, KASII (EC 2.3.1.179)
XLOC_002696	XLOC_002696	-	scf7180000000004|quiver:3411744-3412683	atcc55737	wgs7	OK	153.097	275.462	0.847402	1.55409	0.0271	0.16806	no	bacterial extracellular solute-binding protein, family 3
XLOC_001853	XLOC_001853	-	scf7180000000004|quiver:1233992-1234433	atcc55737	wgs7	OK	1483.16	814.421	-0.864831	-1.5305	0.0272	0.168262	no	LSU ribosomal protein L15p (L27Ae)
XLOC_000448	XLOC_000448	-	scf7180000000004|quiver:1161558-1163264	atcc55737	wgs7	OK	489.543	946.728	0.951513	1.51772	0.02745	0.168644	no	Methionine ABC transporter ATP-binding protein
XLOC_000470	XLOC_000470	-	scf7180000000004|quiver:1244936-1246025	atcc55737	wgs7	OK	248.418	110.411	-1.16989	-1.65023	0.0276	0.168644	no	LacI-family transcriptional regulator
XLOC_001164	XLOC_001164	-	scf7180000000004|quiver:3223799-3224675	atcc55737	wgs7	OK	104.464	192.671	0.88314	1.54956	0.0276	0.168644	no	5-deoxy-glucuronate isomerase (EC 5.3.1.-)
XLOC_002475	XLOC_002475	-	scf7180000000004|quiver:2867629-2868880	atcc55737	wgs7	OK	173.003	314.73	0.863316	1.57806	0.0276	0.168644	no	putative transport protein
XLOC_002753	XLOC_002753	-	scf7180000000004|quiver:3560122-3561244	atcc55737	wgs7	OK	619.814	325.971	-0.927092	-1.63544	0.0275	0.168644	no	Aminomethyltransferase (glycine cleavage system T protein) (EC 2.1.2.10)
XLOC_000480	XLOC_000480	-	scf7180000000004|quiver:1327539-1327917	atcc55737	wgs7	OK	184.37	358.743	0.960348	1.55048	0.0283	0.172382	no	hypothetical protein
XLOC_001090	XLOC_001090	-	scf7180000000004|quiver:2994251-2994752	atcc55737	wgs7	OK	164.211	316.452	0.946432	1.57129	0.02835	0.172382	no	Heat shock protein
XLOC_000292	XLOC_000292	-	scf7180000000004|quiver:702575-705077	atcc55737	wgs7	OK	1035.38	2394.05	1.2093	1.08707	0.02855	0.173176	no	hypothetical protein
XLOC_001459	XLOC_001459	-	scf7180000000004|quiver:179442-179763	atcc55737	wgs7	OK	1790.54	995.85	-0.846392	-1.5595	0.029	0.175478	no	hypothetical protein
XLOC_000912	XLOC_000912	-	scf7180000000004|quiver:2521775-2525652	atcc55737	wgs7	OK	383.796	735.075	0.937552	1.55044	0.02915	0.175959	no	Uronate isomerase (EC 5.3.1.12)
XLOC_000529	XLOC_000529	-	scf7180000000004|quiver:1452888-1453665	atcc55737	wgs7	OK	179.697	329.306	0.873863	1.55975	0.0294	0.177039	no	Phosphate transport ATP-binding protein PstB (TC 3.A.1.7.1)
XLOC_002551	XLOC_002551	-	scf7180000000004|quiver:3072826-3073294	atcc55737	wgs7	OK	155.957	296.804	0.928358	1.50329	0.0295	0.177213	no	PTS system, galactitol-specific IIA component (EC 2.7.1.69)
XLOC_001154	XLOC_001154	-	scf7180000000004|quiver:3210020-3210806	atcc55737	wgs7	OK	125.407	231.438	0.88401	1.55167	0.0298	0.178157	no	Glucosamine-6-phosphate deaminase (EC 3.5.99.6)
XLOC_002265	XLOC_002265	-	scf7180000000004|quiver:2253192-2253891	atcc55737	wgs7	OK	209.018	372.214	0.832506	1.52237	0.02975	0.178157	no	possible protein-tyrosine phosphatase
XLOC_000041	XLOC_000041	-	scf7180000000004|quiver:116245-117337	atcc55737	wgs7	OK	87.7074	164.982	0.911536	1.53007	0.03035	0.180149	no	hypothetical protein
XLOC_001703	XLOC_001703	-	scf7180000000004|quiver:905015-906650	atcc55737	wgs7	OK	1103.21	524.665	-1.07224	-1.49158	0.03035	0.180149	no	Protein containing domains DUF404, DUF407
XLOC_002413	XLOC_002413	-	scf7180000000004|quiver:2666763-2668173	atcc55737	wgs7	OK	184.176	327.885	0.832102	1.52969	0.0303	0.180149	no	hypothetical protein
XLOC_001712	XLOC_001712	-	scf7180000000004|quiver:918998-919811	atcc55737	wgs7	OK	530.364	294.095	-0.850702	-1.58206	0.03065	0.180213	no	Translation elongation factor Ts
XLOC_001717	XLOC_001717	-	scf7180000000004|quiver:938705-939200	atcc55737	wgs7	OK	610.649	343.701	-0.829188	-1.51926	0.03065	0.180213	no	Putative activity regulator of membrane protease YbbK
XLOC_002542	XLOC_002542	-	scf7180000000004|quiver:3041127-3042039	atcc55737	wgs7	OK	160.35	293.48	0.872037	1.55963	0.0305	0.180213	no	putative glycosyltransferase
XLOC_002592	XLOC_002592	-	scf7180000000004|quiver:3163864-3165604	atcc55737	wgs7	OK	46.6433	103.35	1.1478	1.51179	0.03055	0.180213	no	hypothetical protein
XLOC_000668	XLOC_000668	-	scf7180000000004|quiver:1842147-1843449	atcc55737	wgs7	OK	148.518	263.005	0.824448	1.52057	0.03115	0.182722	no	Gamma-aminobutyrate:alpha-ketoglutarate aminotransferase (EC 2.6.1.19)
XLOC_000097	XLOC_000097	-	scf7180000000004|quiver:245167-246583	atcc55737	wgs7	OK	141.179	245.238	0.796656	1.51866	0.03145	0.183618	no	3-isopropylmalate dehydratase large subunit (EC 4.2.1.33)
XLOC_002386	XLOC_002386	-	scf7180000000004|quiver:2589001-2589598	atcc55737	wgs7	OK	770.236	421.246	-0.870639	-1.59743	0.03145	0.183618	no	alcohol dehydrogenase
XLOC_001136	XLOC_001136	-	scf7180000000004|quiver:3127996-3129774	atcc55737	wgs7	OK	305.973	551.066	0.848823	1.51183	0.03155	0.183771	no	putative two-component system sensor kinase
XLOC_002520	XLOC_002520	-	scf7180000000004|quiver:2967866-2968655	atcc55737	wgs7	OK	114.443	213.826	0.901815	1.50215	0.03205	0.186249	no	putative ABC transporter ATP-binding protein
XLOC_002025	XLOC_002025	-	scf7180000000004|quiver:1610288-1610423	atcc55737	wgs7	OK	4507.32	387.776	-3.53898	-2.46188	0.03215	0.186395	no	hypothetical protein
XLOC_001173	XLOC_001173	-	scf7180000000004|quiver:3239355-3240117	atcc55737	wgs7	OK	1932.52	1042.17	-0.890888	-1.5496	0.0324	0.187409	no	putative membrane protein
XLOC_000181	XLOC_000181	-	scf7180000000004|quiver:443537-443822	atcc55737	wgs7	OK	963.851	519.179	-0.89258	-1.459	0.03345	0.187675	no	hypothetical protein
XLOC_000319	XLOC_000319	-	scf7180000000004|quiver:770391-771009	atcc55737	wgs7	OK	110.047	209.983	0.932144	1.51899	0.0326	0.187675	no	Transcriptional regulator, TetR family
XLOC_000384	XLOC_000384	-	scf7180000000004|quiver:968337-970920	atcc55737	wgs7	OK	335.837	124.456	-1.43213	-1.58955	0.03315	0.187675	no	Pyrophosphate-energized proton pump (EC 3.6.1.1)
XLOC_000460	XLOC_000460	-	scf7180000000004|quiver:1201276-1201993	atcc55737	wgs7	OK	630.342	350.106	-0.848341	-1.51844	0.03335	0.187675	no	Short chain dehydrogenase
XLOC_000614	XLOC_000614	-	scf7180000000004|quiver:1709571-1710939	atcc55737	wgs7	OK	58.2512	126.337	1.11692	1.35259	0.03335	0.187675	no	Glycerol-3-phosphate ABC transporter, periplasmic glycerol-3-phosphate-binding protein (TC 3.A.1.1.3)
XLOC_000675	XLOC_000675	-	scf7180000000004|quiver:1862676-1865013	atcc55737	wgs7	OK	148.332	264.508	0.834484	1.50774	0.0332	0.187675	no	Lead, cadmium, zinc and mercury transporting ATPase (EC 3.6.3.3) (EC 3.6.3.5); Copper-translocating P-type ATPase (EC 3.6.3.4)
XLOC_000875	XLOC_000875	-	scf7180000000004|quiver:2385599-2387897	atcc55737	wgs7	OK	73.1349	165.925	1.1819	1.4283	0.0335	0.187675	no	Membrane protein
XLOC_001006	XLOC_001006	-	scf7180000000004|quiver:2775422-2776964	atcc55737	wgs7	OK	210.141	371.194	0.820815	1.51579	0.0328	0.187675	no	Hydantoin permease
XLOC_001315	XLOC_001315	-	scf7180000000004|quiver:3539192-3539882	atcc55737	wgs7	OK	285.655	147.343	-0.955089	-1.5196	0.0333	0.187675	no	Thiamin-phosphate pyrophosphorylase (EC 2.5.1.3)
XLOC_002083	XLOC_002083	-	scf7180000000004|quiver:1775070-1775829	atcc55737	wgs7	OK	1473.53	792.746	-0.894349	-1.5341	0.03275	0.187675	no	FIG00945263: hypothetical protein
XLOC_002275	XLOC_002275	-	scf7180000000004|quiver:2287268-2287655	atcc55737	wgs7	OK	245.442	466.915	0.927777	1.51046	0.0329	0.187675	no	Transcriptional regulator, GntR family
XLOC_002428	XLOC_002428	-	scf7180000000004|quiver:2722463-2724296	atcc55737	wgs7	OK	152.687	271.764	0.831773	1.5627	0.0327	0.187675	no	Glutamate synthase [NADPH] small chain (EC 1.4.1.13)
XLOC_002508	XLOC_002508	-	scf7180000000004|quiver:2935358-2936848	atcc55737	wgs7	OK	363.866	634.628	0.802503	1.48443	0.03325	0.187675	no	ABC transporter permease protein
XLOC_002697	XLOC_002697	-	scf7180000000004|quiver:3412804-3414211	atcc55737	wgs7	OK	145.888	260.822	0.838207	1.52465	0.0332	0.187675	no	membrane protein, putative
XLOC_002273	XLOC_002273	-	scf7180000000004|quiver:2275978-2277097	atcc55737	wgs7	OK	222.809	382.348	0.779077	1.48202	0.0336	0.187813	no	FIG00945475: hypothetical protein
XLOC_001641	XLOC_001641	-	scf7180000000004|quiver:797603-799010	atcc55737	wgs7	OK	130.353	228.233	0.808075	1.51987	0.034	0.189624	no	Glutamate decarboxylase (EC 4.1.1.15)
XLOC_002192	XLOC_002192	-	scf7180000000004|quiver:2070788-2072114	atcc55737	wgs7	OK	188.153	327.699	0.800467	1.50984	0.0341	0.189757	no	Alpha-L-fucosidase (EC 3.2.1.51)
XLOC_001251	XLOC_001251	-	scf7180000000004|quiver:3388191-3389694	atcc55737	wgs7	OK	177.21	303.114	0.774397	1.46353	0.0342	0.18989	no	L-Proline/Glycine betaine transporter ProP
XLOC_002437	XLOC_002437	-	scf7180000000004|quiver:2750560-2751919	atcc55737	wgs7	OK	149.776	260.027	0.79585	1.5162	0.0343	0.190022	no	ABC-type sugar transport system, periplasmic component
XLOC_002306	XLOC_002306	-	scf7180000000004|quiver:2379817-2381263	atcc55737	wgs7	OK	149.676	262.07	0.808113	1.48638	0.0345	0.190706	no	Beta-glucosidase (EC 3.2.1.21)
XLOC_001019	XLOC_001019	-	scf7180000000004|quiver:2821731-2822619	atcc55737	wgs7	OK	161.459	288.561	0.837713	1.50973	0.0346	0.190836	no	hypothetical protein
XLOC_002655	XLOC_002655	-	scf7180000000004|quiver:3307450-3308245	atcc55737	wgs7	OK	487.948	270.004	-0.853748	-1.51987	0.0348	0.191515	no	Encapsulating protein for a DyP-type peroxidase or ferritin-like protein oligomers
XLOC_000552	XLOC_000552	-	scf7180000000004|quiver:1526818-1527466	atcc55737	wgs7	OK	134.942	247.778	0.876715	1.48854	0.03495	0.191748	no	hypothetical protein
XLOC_001153	XLOC_001153	-	scf7180000000004|quiver:3204467-3205154	atcc55737	wgs7	OK	855.907	479.698	-0.835327	-1.51999	0.03505	0.191748	no	Cytoplasmic copper homeostasis protein cutC
XLOC_001525	XLOC_001525	-	scf7180000000004|quiver:539457-541020	atcc55737	wgs7	OK	124.426	219.816	0.821015	1.52356	0.0351	0.191748	no	Helicase, C-terminal:DEAD/DEAH box helicase, N-terminal
XLOC_002128	XLOC_002128	-	scf7180000000004|quiver:1896501-1898313	atcc55737	wgs7	OK	165.684	289.471	0.804982	1.50416	0.03515	0.191748	no	Oligo-1,6-glucosidase (EC 3.2.1.10)
XLOC_000868	XLOC_000868	-	scf7180000000004|quiver:2368914-2370270	atcc55737	wgs7	OK	236.109	411.69	0.802106	1.48143	0.03555	0.192371	no	membrane protein, putative
XLOC_001946	XLOC_001946	-	scf7180000000004|quiver:1428743-1429445	atcc55737	wgs7	OK	1193.17	663.698	-0.846203	-1.53914	0.03555	0.192371	no	hypothetical protein
XLOC_002427	XLOC_002427	-	scf7180000000004|quiver:2718834-2722434	atcc55737	wgs7	OK	142.878	260.415	0.866035	1.49802	0.03565	0.192371	no	Pyruvate-flavodoxin oxidoreductase (EC 1.2.7.-)
XLOC_002594	XLOC_002594	-	scf7180000000004|quiver:3169021-3174034	atcc55737	wgs7	OK	53.5333	123.915	1.21084	1.50436	0.03535	0.192371	no	Phage tail length tape-measure protein
XLOC_002632	XLOC_002632	-	scf7180000000004|quiver:3234749-3235115	atcc55737	wgs7	OK	1710.62	999.112	-0.775801	-1.47589	0.03565	0.192371	no	Large-conductance mechanosensitive channel
XLOC_000146	XLOC_000146	-	scf7180000000004|quiver:358777-360264	atcc55737	wgs7	OK	221.792	388.052	0.807041	1.46729	0.03635	0.195303	no	hypothetical protein
XLOC_000598	XLOC_000598	-	scf7180000000004|quiver:1659610-1661735	atcc55737	wgs7	OK	357.207	623.073	0.80264	1.44393	0.03635	0.195303	no	putative short chain dehydrogenase/oxidoreductase
XLOC_001945	XLOC_001945	-	scf7180000000004|quiver:1427816-1428683	atcc55737	wgs7	OK	504.643	286.21	-0.818187	-1.4637	0.037	0.198368	no	FIG00945778: hypothetical protein
XLOC_001061	XLOC_001061	-	scf7180000000004|quiver:2927028-2927644	atcc55737	wgs7	OK	419.98	786.66	0.90542	1.49142	0.03735	0.199814	no	hypothetical protein
XLOC_002153	XLOC_002153	-	scf7180000000004|quiver:1957887-1958178	atcc55737	wgs7	OK	1479.1	816.578	-0.857059	-1.43564	0.03765	0.200988	no	SSU ribosomal protein S6p
XLOC_002146	XLOC_002146	-	scf7180000000004|quiver:1948276-1948969	atcc55737	wgs7	OK	1527.97	874.387	-0.805269	-1.46579	0.03905	0.207573	no	Isopentenyl-diphosphate delta-isomerase (EC 5.3.3.2)
XLOC_002342	XLOC_002342	-	scf7180000000004|quiver:2473061-2475865	atcc55737	wgs7	OK	306.556	548.396	0.839069	1.41159	0.03905	0.207573	no	Molybdenum transport system permease protein ModB (TC 3.A.1.8.1)
XLOC_001533	XLOC_001533	-	scf7180000000004|quiver:557188-557872	atcc55737	wgs7	OK	115.259	209.377	0.861231	1.41508	0.0393	0.208457	no	Transcriptional regulator, TetR family
XLOC_000216	XLOC_000216	-	scf7180000000004|quiver:507551-508478	atcc55737	wgs7	OK	144.747	65.1162	-1.15245	-1.59041	0.0397	0.210132	no	Methionyl-tRNA formyltransferase (EC 2.1.2.9)
XLOC_001283	XLOC_001283	-	scf7180000000004|quiver:3455090-3455222	atcc55737	wgs7	OK	16347.2	6325.81	-1.36972	-1.47986	0.0399	0.210743	no	calmodulin-like protein
XLOC_001083	XLOC_001083	-	scf7180000000004|quiver:2977454-2978942	atcc55737	wgs7	OK	50.6119	114.458	1.17727	1.4957	0.04005	0.211088	no	Lactose and galactose permease, GPH translocator family
XLOC_001418	XLOC_001418	-	scf7180000000004|quiver:89425-90235	atcc55737	wgs7	OK	111.825	202.043	0.853425	1.44217	0.04015	0.211169	no	Mobile element protein
XLOC_002289	XLOC_002289	-	scf7180000000004|quiver:2342809-2343760	atcc55737	wgs7	OK	70.8342	157.351	1.15147	1.58774	0.0404	0.212036	no	putative glycosyl transferase
XLOC_000402	XLOC_000402	-	scf7180000000004|quiver:1027762-1028452	atcc55737	wgs7	OK	164.09	287.312	0.808133	1.40774	0.04055	0.212376	no	Aspartate racemase (EC 5.1.1.13)
XLOC_000301	XLOC_000301	-	scf7180000000004|quiver:720882-721446	atcc55737	wgs7	OK	170.388	305.27	0.841259	1.41962	0.0411	0.214806	no	hypothetical protein
XLOC_001032	XLOC_001032	-	scf7180000000004|quiver:2847764-2849167	atcc55737	wgs7	OK	218.676	389.209	0.831755	1.4835	0.0413	0.21521	no	Transcriptional regulator, PadR family
XLOC_002752	XLOC_002752	-	scf7180000000004|quiver:3559712-3560090	atcc55737	wgs7	OK	776.974	435.973	-0.833626	-1.48061	0.04135	0.21521	no	Glycine cleavage system H protein
XLOC_000915	XLOC_000915	-	scf7180000000004|quiver:2541975-2544003	atcc55737	wgs7	OK	171.527	292.637	0.770674	1.43335	0.04175	0.216839	no	2,4-dienoyl-CoA reductase [NADPH] (EC 1.3.1.34)
XLOC_002466	XLOC_002466	-	scf7180000000004|quiver:2836238-2838252	atcc55737	wgs7	OK	302.906	556.238	0.876832	1.39974	0.0423	0.219239	no	Putrescine importer
XLOC_001583	XLOC_001583	-	scf7180000000004|quiver:664297-664810	atcc55737	wgs7	OK	757.373	438.118	-0.789686	-1.4797	0.0427	0.220853	no	GCN5-related N-acetyltransferase
XLOC_000693	XLOC_000693	-	scf7180000000004|quiver:1921278-1922994	atcc55737	wgs7	OK	284.427	500.429	0.815105	1.46728	0.04295	0.221686	no	Alpha-glucosidase (EC 3.2.1.20)
XLOC_001693	XLOC_001693	-	scf7180000000004|quiver:890775-891219	atcc55737	wgs7	OK	483.555	265.863	-0.862998	-1.46351	0.0434	0.223546	no	Ribosome-binding factor A
XLOC_000509	XLOC_000509	-	scf7180000000004|quiver:1382962-1384258	atcc55737	wgs7	OK	1813.24	624.791	-1.53712	-1.367	0.04395	0.225912	no	Branched-chain amino acid ABC transporter, amino acid-binding protein (TC 3.A.1.4.1)
XLOC_000731	XLOC_000731	-	scf7180000000004|quiver:2025259-2026213	atcc55737	wgs7	OK	217.603	375.735	0.788021	1.47036	0.0445	0.228269	no	N-Acetyl-D-glucosamine ABC transport system, permease protein 1
XLOC_001113	XLOC_001113	-	scf7180000000004|quiver:3067428-3068178	atcc55737	wgs7	OK	1295.93	753.366	-0.782567	-1.43417	0.04485	0.229591	no	Phosphoglycerate mutase (EC 5.4.2.1)
XLOC_002029	XLOC_002029	-	scf7180000000004|quiver:1619182-1620055	atcc55737	wgs7	OK	146.673	259.768	0.824619	1.44843	0.0456	0.232952	no	Transcriptional regulator, MarR family
XLOC_000302	XLOC_000302	-	scf7180000000004|quiver:721517-722689	atcc55737	wgs7	OK	273.257	541.543	0.986816	1.36767	0.0461	0.233403	no	hypothetical protein
XLOC_000523	XLOC_000523	-	scf7180000000004|quiver:1442554-1443607	atcc55737	wgs7	OK	186.199	313.897	0.753448	1.42256	0.0459	0.233403	no	Alkanal monooxygenase alpha chain (EC 1.14.14.3)
XLOC_000546	XLOC_000546	-	scf7180000000004|quiver:1508901-1510305	atcc55737	wgs7	OK	154.977	70.8139	-1.12995	-1.80419	0.0459	0.233403	no	Protoporphyrinogen IX oxidase, aerobic, HemY (EC 1.3.3.4)
XLOC_001730	XLOC_001730	-	scf7180000000004|quiver:962222-963077	atcc55737	wgs7	OK	1023.28	600.609	-0.768699	-1.40998	0.0462	0.233403	no	Iron-sulfur cluster regulator SufR
XLOC_001919	XLOC_001919	-	scf7180000000004|quiver:1373339-1374134	atcc55737	wgs7	OK	913.761	537.253	-0.766215	-1.41689	0.04605	0.233403	no	Beta-ketoadipate enol-lactone hydrolase (EC 3.1.1.24)
XLOC_002287	XLOC_002287	-	scf7180000000004|quiver:2332345-2332833	atcc55737	wgs7	OK	526.537	1159.28	1.13862	1.33198	0.04625	0.233403	no	FIG045511: hypothetical antitoxin (to FIG022160: hypothetical toxin)
XLOC_000439	XLOC_000439	-	scf7180000000004|quiver:1119856-1120981	atcc55737	wgs7	OK	623.005	357.027	-0.803209	-1.40094	0.0464	0.233687	no	Proline racemase (EC 5.1.1.4)
XLOC_001516	XLOC_001516	-	scf7180000000004|quiver:470036-474368	atcc55737	wgs7	OK	161.824	289.39	0.838587	1.38063	0.04675	0.234975	no	Activator of (R)-2-hydroxyglutaryl-CoA dehydratase
XLOC_000623	XLOC_000623	-	scf7180000000004|quiver:1730428-1731061	atcc55737	wgs7	OK	182.702	321.735	0.816383	1.3983	0.0475	0.237559	no	DedA protein
XLOC_001165	XLOC_001165	-	scf7180000000004|quiver:3224678-3226583	atcc55737	wgs7	OK	152.572	255.336	0.742903	1.39815	0.04755	0.237559	no	Epi-inositol hydrolase (EC 3.7.1.-)
XLOC_002675	XLOC_002675	-	scf7180000000004|quiver:3361029-3361524	atcc55737	wgs7	OK	161.779	287.126	0.827658	1.36932	0.04755	0.237559	no	Transcriptional regulator, TetR family
XLOC_002504	XLOC_002504	-	scf7180000000004|quiver:2928578-2929526	atcc55737	wgs7	OK	180.167	314.408	0.803304	1.44069	0.04765	0.237583	no	Integral membrane protein
XLOC_001951	XLOC_001951	-	scf7180000000004|quiver:1443637-1444123	atcc55737	wgs7	OK	1265.09	765.036	-0.725639	-1.3796	0.04785	0.238104	no	hypothetical protein
XLOC_002450	XLOC_002450	-	scf7180000000004|quiver:2790165-2792615	atcc55737	wgs7	OK	285.418	492.067	0.785778	1.38156	0.048	0.238375	no	dTDP-4-dehydrorhamnose 3,5-epimerase (EC 5.1.3.13) / dTDP-4-dehydrorhamnose reductase (EC 1.1.1.133)
XLOC_002534	XLOC_002534	-	scf7180000000004|quiver:3013460-3015440	atcc55737	wgs7	OK	110.674	187.047	0.757087	1.40022	0.0483	0.239387	no	hypothetical protein
XLOC_000635	XLOC_000635	-	scf7180000000004|quiver:1756964-1757255	atcc55737	wgs7	OK	182.421	349.779	0.939172	1.3998	0.04845	0.239654	no	hypothetical membrane protein
XLOC_000018	XLOC_000018	-	scf7180000000004|quiver:70786-75593	atcc55737	wgs7	OK	295.782	632.92	1.09749	1.27857	0.04865	0.239712	no	type III restriction system methylase
XLOC_000826	XLOC_000826	-	scf7180000000004|quiver:2279167-2279470	atcc55737	wgs7	OK	246.607	451.65	0.87299	1.43814	0.04875	0.239712	no	FIG00945269: hypothetical protein
XLOC_000478	XLOC_000478	-	scf7180000000004|quiver:1294491-1296606	atcc55737	wgs7	OK	185.63	311.179	0.745315	1.37527	0.04935	0.241708	no	hypothetical protein
XLOC_002537	XLOC_002537	-	scf7180000000004|quiver:3023556-3027271	atcc55737	wgs7	OK	520.922	981.567	0.914018	1.36638	0.04935	0.241708	no	putative permease binding-protein component
XLOC_002720	XLOC_002720	-	scf7180000000004|quiver:3486236-3487055	atcc55737	wgs7	OK	148.292	65.7819	-1.17268	-1.68421	0.05005	0.244656	no	FIG137478: Hypothetical protein YbgI
XLOC_000229	XLOC_000229	-	scf7180000000004|quiver:529256-533061	atcc55737	wgs7	OK	529.736	#NAME?	inf	#NAME?	0.05025	0.244683	no	Type I restriction-modification system, restriction subunit R (EC 3.1.21.3)
XLOC_000722	XLOC_000722	-	scf7180000000004|quiver:1995951-1997067	atcc55737	wgs7	OK	22.3973	42.8134	0.934739	1.41767	0.05035	0.244683	no	Mobile element protein
XLOC_002730	XLOC_002730	-	scf7180000000004|quiver:3506355-3506574	atcc55737	wgs7	OK	1111.34	597.698	-0.894807	-1.38337	0.05035	0.244683	no	hypothetical protein
XLOC_002302	XLOC_002302	-	scf7180000000004|quiver:2374560-2375406	atcc55737	wgs7	OK	189.304	318.95	0.752622	1.3894	0.0506	0.24542	no	rare lipoprotein A
XLOC_000621	XLOC_000621	-	scf7180000000004|quiver:1724959-1725550	atcc55737	wgs7	OK	148.237	264.908	0.837584	1.37569	0.05155	0.248337	no	Urea carboxylase-related ABC transporter, periplasmic substrate-binding protein
XLOC_000749	XLOC_000749	-	scf7180000000004|quiver:2065729-2067286	atcc55737	wgs7	OK	117.202	196.454	0.745196	1.37554	0.05145	0.248337	no	putative HNH endonuclease domain protein
XLOC_000999	XLOC_000999	-	scf7180000000004|quiver:2747519-2748662	atcc55737	wgs7	OK	608.994	352.792	-0.787611	-1.40974	0.05135	0.248337	no	Alcohol dehydrogenase (EC 1.1.1.1)
XLOC_001103	XLOC_001103	-	scf7180000000004|quiver:3037090-3040340	atcc55737	wgs7	OK	404.199	694.375	0.78065	1.35156	0.0516	0.248337	no	Alpha-D-GlcNAc alpha-1,2-L-rhamnosyltransferase (EC 2.4.1.-)
XLOC_000037	XLOC_000037	-	scf7180000000004|quiver:112679-113060	atcc55737	wgs7	OK	130.714	246.159	0.913178	1.35837	0.0518	0.24882	no	hypothetical protein
XLOC_001264	XLOC_001264	-	scf7180000000004|quiver:3419590-3423193	atcc55737	wgs7	OK	546.725	286.557	-0.93199	-1.37147	0.0519	0.248821	no	Proline dehydrogenase (EC 1.5.99.8) (Proline oxidase) / Delta-1-pyrroline-5-carboxylate dehydrogenase (EC 1.5.1.12)
XLOC_001841	XLOC_001841	-	scf7180000000004|quiver:1217770-1218340	atcc55737	wgs7	OK	648.767	386.913	-0.745692	-1.3732	0.05215	0.249539	no	LSU ribosomal protein L17p
XLOC_000501	XLOC_000501	-	scf7180000000004|quiver:1376145-1376658	atcc55737	wgs7	OK	143.49	258.204	0.847566	1.36635	0.0524	0.250255	no	hypothetical protein
XLOC_000098	XLOC_000098	-	scf7180000000004|quiver:246586-247177	atcc55737	wgs7	OK	169.636	292.457	0.785781	1.36518	0.05285	0.251917	no	3-isopropylmalate dehydratase small subunit (EC 4.2.1.33)
XLOC_000159	XLOC_000159	-	scf7180000000004|quiver:383265-383769	atcc55737	wgs7	OK	1315.2	804.74	-0.708685	-1.35191	0.05295	0.251917	no	putative secreted/membrane protein
XLOC_000434	XLOC_000434	-	scf7180000000004|quiver:1115054-1116200	atcc55737	wgs7	OK	666.076	362.225	-0.878803	-1.29713	0.0531	0.252149	no	Cob(III)alamin reductase @ Cob(II)alamin reductase
XLOC_000454	XLOC_000454	-	scf7180000000004|quiver:1179051-1179717	atcc55737	wgs7	OK	151.699	263.307	0.795536	1.35723	0.05365	0.253306	no	hypothetical protein
XLOC_000497	XLOC_000497	-	scf7180000000004|quiver:1367881-1368892	atcc55737	wgs7	OK	115.345	195.802	0.763438	1.31134	0.05345	0.253306	no	Transcriptional regulator, DeoR family
XLOC_001162	XLOC_001162	-	scf7180000000004|quiver:3220053-3220422	atcc55737	wgs7	OK	3372.13	1860.09	-0.858287	-1.30506	0.05375	0.253306	no	Thiosulfate sulfurtransferase, rhodanese (EC 2.8.1.1)
XLOC_002490	XLOC_002490	-	scf7180000000004|quiver:2895438-2897097	atcc55737	wgs7	OK	208.51	344.899	0.726059	1.3683	0.05365	0.253306	no	Major myo-inositol transporter IolT
XLOC_001060	XLOC_001060	-	scf7180000000004|quiver:2926409-2926772	atcc55737	wgs7	OK	235.821	429.232	0.864068	1.38231	0.05415	0.254709	no	hypothetical protein
XLOC_000351	XLOC_000351	-	scf7180000000004|quiver:886404-886908	atcc55737	wgs7	OK	129.538	234.86	0.858427	1.37932	0.05445	0.255626	no	Glucitol operon activator protein
XLOC_002345	XLOC_002345	-	scf7180000000004|quiver:2481049-2482875	atcc55737	wgs7	OK	338.086	579.42	0.77722	1.33307	0.05455	0.255626	no	unknown
XLOC_002676	XLOC_002676	-	scf7180000000004|quiver:3364853-3366218	atcc55737	wgs7	OK	84.5866	143.137	0.758896	1.34287	0.0548	0.256316	no	FIG00830864: hypothetical protein
XLOC_001929	XLOC_001929	-	scf7180000000004|quiver:1393827-1393965	atcc55737	wgs7	OK	48839.8	26665.9	-0.873062	-1.33592	0.05525	0.257937	no	FIG00946288: hypothetical protein
XLOC_000062	XLOC_000062	-	scf7180000000004|quiver:186671-188429	atcc55737	wgs7	OK	143.122	234.7	0.713569	1.3392	0.05625	0.260149	no	2-isopropylmalate synthase (EC 2.3.3.13)
XLOC_000223	XLOC_000223	-	scf7180000000004|quiver:521950-524101	atcc55737	wgs7	OK	73.1408	120.805	0.723932	1.30483	0.0561	0.260149	no	putative helicase
XLOC_000539	XLOC_000539	-	scf7180000000004|quiver:1474383-1476015	atcc55737	wgs7	OK	175.785	288.704	0.715775	1.35351	0.056	0.260149	no	Threonine dehydratase biosynthetic (EC 4.3.1.19)
XLOC_000874	XLOC_000874	-	scf7180000000004|quiver:2381909-2385585	atcc55737	wgs7	OK	183.87	342.658	0.898088	1.3179	0.05635	0.260149	no	Transcriptional regulator, TetR family
XLOC_001168	XLOC_001168	-	scf7180000000004|quiver:3229818-3231483	atcc55737	wgs7	OK	199.794	327.121	0.711311	1.34388	0.05615	0.260149	no	Major myo-inositol transporter IolT
XLOC_001450	XLOC_001450	-	scf7180000000004|quiver:160611-161658	atcc55737	wgs7	OK	908.215	494.871	-0.875981	-1.41145	0.0563	0.260149	no	Sorbitol dehydrogenase (EC 1.1.1.14)
XLOC_000443	XLOC_000443	-	scf7180000000004|quiver:1138203-1139160	atcc55737	wgs7	OK	2819.5	1401.16	-1.00881	-1.32882	0.05655	0.26059	no	Malate dehydrogenase (EC 1.1.1.37)
XLOC_000830	XLOC_000830	-	scf7180000000004|quiver:2283023-2284067	atcc55737	wgs7	OK	533.431	302.651	-0.817648	-1.39655	0.05755	0.261334	no	Glycerol-3-phosphate dehydrogenase [NAD(P)+] (EC 1.1.1.94)
XLOC_000849	XLOC_000849	-	scf7180000000004|quiver:2322544-2322748	atcc55737	wgs7	OK	238.525	487.047	1.02992	1.36554	0.05695	0.261334	no	hypothetical protein
XLOC_000952	XLOC_000952	-	scf7180000000004|quiver:2619312-2620068	atcc55737	wgs7	OK	206.716	445.878	1.109	1.3593	0.05755	0.261334	no	Arsenate reductase (EC 1.20.4.1)
XLOC_001053	XLOC_001053	-	scf7180000000004|quiver:2907678-2908614	atcc55737	wgs7	OK	198.811	329.245	0.727766	1.33758	0.0575	0.261334	no	putative membrane protein
XLOC_002377	XLOC_002377	-	scf7180000000004|quiver:2564621-2564819	atcc55737	wgs7	OK	308.668	628.349	1.02551	1.35988	0.05695	0.261334	no	Mobile element protein
XLOC_002570	XLOC_002570	-	scf7180000000004|quiver:3105862-3107404	atcc55737	wgs7	OK	184.344	303.846	0.720942	1.36156	0.05745	0.261334	no	Multidrug resistance protein B
XLOC_002612	XLOC_002612	-	scf7180000000004|quiver:3191232-3191753	atcc55737	wgs7	OK	317.849	627.572	0.98144	1.32896	0.05745	0.261334	no	hypothetical protein
XLOC_002739	XLOC_002739	-	scf7180000000004|quiver:3525650-3527465	atcc55737	wgs7	OK	113.548	188.281	0.729579	1.34642	0.0574	0.261334	no	DNA polymerase III epsilon subunit (EC 2.7.7.7)
XLOC_000583	XLOC_000583	-	scf7180000000004|quiver:1622986-1624645	atcc55737	wgs7	OK	723.961	396.113	-0.87	-1.35857	0.0577	0.261538	no	Oligopeptide ABC transporter, periplasmic oligopeptide-binding protein OppA (TC 3.A.1.5.1)
XLOC_002358	XLOC_002358	-	scf7180000000004|quiver:2525652-2526885	atcc55737	wgs7	OK	156.033	260.827	0.74124	1.33889	0.05785	0.261742	no	bifunctional protein (secreted sugar binding protein/sugar hydrolase)
XLOC_001955	XLOC_001955	-	scf7180000000004|quiver:1454798-1455044	atcc55737	wgs7	OK	193.29	390.378	1.01411	1.34916	0.05815	0.262623	no	LSU ribosomal protein L31p
XLOC_000408	XLOC_000408	-	scf7180000000004|quiver:1049717-1050149	atcc55737	wgs7	OK	137.255	244.349	0.832087	1.30497	0.0584	0.263275	no	hypothetical protein
XLOC_001232	XLOC_001232	-	scf7180000000004|quiver:3349925-3350480	atcc55737	wgs7	OK	803.499	489.191	-0.7159	-1.34872	0.05895	0.265275	no	hypothetical protein
XLOC_001911	XLOC_001911	-	scf7180000000004|quiver:1347316-1348108	atcc55737	wgs7	OK	1630.28	940.036	-0.794331	-1.33032	0.0597	0.265772	no	Hypothetical NagD-like phosphatase, Actinobacterial subfamily
XLOC_002061	XLOC_002061	-	scf7180000000004|quiver:1704058-1704211	atcc55737	wgs7	OK	5210.91	2694.93	-0.951291	-1.30227	0.05935	0.265772	no	hypothetical protein
XLOC_002167	XLOC_002167	-	scf7180000000004|quiver:2000008-2000353	atcc55737	wgs7	OK	238.457	426.892	0.840145	1.3478	0.0595	0.265772	no	hypothetical protein
XLOC_002203	XLOC_002203	-	scf7180000000004|quiver:2100280-2101441	atcc55737	wgs7	OK	513.143	309.981	-0.727178	-1.31048	0.05935	0.265772	no	Glycerate kinase (EC 2.7.1.31)
XLOC_002435	XLOC_002435	-	scf7180000000004|quiver:2743239-2744832	atcc55737	wgs7	OK	240.138	391.048	0.703485	1.32682	0.0596	0.265772	no	Agmatine/putrescine antiporter, associated with agmatine catabolism
XLOC_002577	XLOC_002577	-	scf7180000000004|quiver:3125538-3125826	atcc55737	wgs7	OK	252.549	460.782	0.867523	1.32435	0.05955	0.265772	no	hypothetical protein
XLOC_001813	XLOC_001813	-	scf7180000000004|quiver:1153623-1154517	atcc55737	wgs7	OK	860.801	514.247	-0.743218	-1.35082	0.06015	0.267298	no	Succinyl-CoA ligase [ADP-forming] alpha chain (EC 6.2.1.5)
XLOC_000406	XLOC_000406	-	scf7180000000004|quiver:1045165-1047529	atcc55737	wgs7	OK	154.67	253.193	0.711044	1.31878	0.0605	0.268375	no	Excinuclease ABC subunit A paralog of unknown function
XLOC_001432	XLOC_001432	-	scf7180000000004|quiver:107080-108517	atcc55737	wgs7	OK	112.448	186.531	0.730161	1.31837	0.0609	0.269669	no	Adenylosuccinate synthetase (EC 6.3.4.4)
XLOC_001631	XLOC_001631	-	scf7180000000004|quiver:780088-780994	atcc55737	wgs7	OK	313.572	183.994	-0.769134	-1.29747	0.06165	0.272024	no	Trehalose-6-phosphate phosphatase (EC 3.1.3.12)
XLOC_002609	XLOC_002609	-	scf7180000000004|quiver:3189504-3190426	atcc55737	wgs7	OK	336.345	698.035	1.05336	1.34826	0.06165	0.272024	no	hypothetical protein
XLOC_001811	XLOC_001811	-	scf7180000000004|quiver:1148376-1149540	atcc55737	wgs7	OK	124.593	207.742	0.737577	1.30493	0.06185	0.272424	no	Diaminohydroxyphosphoribosylaminopyrimidine deaminase (EC 3.5.4.26) / 5-amino-6-(5-phosphoribosylamino)uracil reductase (EC 1.1.1.193)
XLOC_000107	XLOC_000107	-	scf7180000000004|quiver:259648-260695	atcc55737	wgs7	OK	115.397	193.81	0.748041	1.2979	0.0622	0.272521	no	N-acetyl-gamma-glutamyl-phosphate reductase (EC 1.2.1.38)
XLOC_001926	XLOC_001926	-	scf7180000000004|quiver:1389260-1391053	atcc55737	wgs7	OK	806.666	436.376	-0.886399	-1.32448	0.0621	0.272521	no	L-arabinose transport system permease protein araQ (EC 3.6.3.17)
XLOC_002506	XLOC_002506	-	scf7180000000004|quiver:2932879-2934274	atcc55737	wgs7	OK	212.268	343.772	0.695565	1.30519	0.06205	0.272521	no	Major myo-inositol transporter IolT
XLOC_000626	XLOC_000626	-	scf7180000000004|quiver:1739155-1740928	atcc55737	wgs7	OK	165.06	280.215	0.763546	1.32295	0.06255	0.273574	no	hypothetical protein
XLOC_000538	XLOC_000538	-	scf7180000000004|quiver:1472474-1474379	atcc55737	wgs7	OK	158.083	255.276	0.691374	1.29862	0.0636	0.276445	no	Dihydroxy-acid dehydratase (EC 4.2.1.9)
XLOC_001279	XLOC_001279	-	scf7180000000004|quiver:3445314-3446559	atcc55737	wgs7	OK	124.404	206.442	0.730698	1.33534	0.06365	0.276445	no	Beta-lactamase class C and other penicillin binding proteins
XLOC_001759	XLOC_001759	-	scf7180000000004|quiver:1029581-1029755	atcc55737	wgs7	OK	176.451	426.128	1.27201	1.35896	0.06335	0.276445	no	probable cinnamoyl-CoA reductase
XLOC_002743	XLOC_002743	-	scf7180000000004|quiver:3539903-3541004	atcc55737	wgs7	OK	363.614	221.747	-0.713491	-1.31842	0.06365	0.276445	no	Geranylgeranyl pyrophosphate synthetase (EC 2.5.1.29)
XLOC_000208	XLOC_000208	-	scf7180000000004|quiver:494558-494882	atcc55737	wgs7	OK	471.95	263.5	-0.840833	-1.34846	0.06385	0.276784	no	integration host factor
XLOC_002698	XLOC_002698	-	scf7180000000004|quiver:3414221-3414581	atcc55737	wgs7	OK	146.421	262.54	0.842416	1.30675	0.06395	0.276784	no	Transcriptional regulator, PadR family
XLOC_001227	XLOC_001227	-	scf7180000000004|quiver:3342084-3343119	atcc55737	wgs7	OK	495.565	245.545	-1.01309	-1.39162	0.0641	0.276952	no	proteophosphoglycan ppg4
XLOC_001031	XLOC_001031	-	scf7180000000004|quiver:2844058-2844373	atcc55737	wgs7	OK	1428.87	880.882	-0.697853	-1.27545	0.0645	0.278198	no	FIG00544011: hypothetical protein
XLOC_000904	XLOC_000904	-	scf7180000000004|quiver:2498595-2499531	atcc55737	wgs7	OK	267.554	427.604	0.676448	1.28621	0.0647	0.278579	no	Gluconolactonase
XLOC_000403	XLOC_000403	-	scf7180000000004|quiver:1033570-1034167	atcc55737	wgs7	OK	113.809	203.442	0.838004	1.2978	0.06545	0.278918	no	Protein-L-isoaspartate O-methyltransferase (EC 2.1.1.77)
XLOC_001068	XLOC_001068	-	scf7180000000004|quiver:2944098-2947206	atcc55737	wgs7	OK	668.413	303.495	-1.13907	-1.3504	0.0654	0.278918	no	hypothetical protein
XLOC_001327	XLOC_001327	-	scf7180000000004|quiver:3581196-3582396	atcc55737	wgs7	OK	955.952	571.53	-0.742111	-1.28598	0.0653	0.278918	no	Cell division protein FtsZ (EC 3.4.24.-)
XLOC_001487	XLOC_001487	-	scf7180000000004|quiver:324714-325500	atcc55737	wgs7	OK	542.229	325.319	-0.737046	-1.30716	0.06505	0.278918	no	Histidinol-phosphatase [alternative form] (EC 3.1.3.15)
XLOC_001956	XLOC_001956	-	scf7180000000004|quiver:1455341-1456708	atcc55737	wgs7	OK	162.899	279.483	0.778782	1.3048	0.06545	0.278918	no	hypothetical protein
XLOC_002055	XLOC_002055	-	scf7180000000004|quiver:1680173-1681241	atcc55737	wgs7	OK	221.541	355.57	0.682559	1.30084	0.0654	0.278918	no	FIG00946094: hypothetical protein
XLOC_001557	XLOC_001557	-	scf7180000000004|quiver:617966-618356	atcc55737	wgs7	OK	551.486	323.851	-0.767995	-1.35139	0.0657	0.279029	no	Glycine cleavage system H protein
XLOC_002274	XLOC_002274	-	scf7180000000004|quiver:2285584-2287254	atcc55737	wgs7	OK	322.81	533.439	0.724637	1.36837	0.0657	0.279029	no	putative ABC transporter permease
XLOC_001905	XLOC_001905	-	scf7180000000004|quiver:1324637-1325936	atcc55737	wgs7	OK	700.093	413.94	-0.758126	-1.34077	0.06585	0.279191	no	Electron transfer flavoprotein-ubiquinone oxidoreductase (EC 1.5.5.1)
XLOC_002398	XLOC_002398	-	scf7180000000004|quiver:2619312-2620068	atcc55737	wgs7	OK	184.567	380.327	1.0431	1.3176	0.066	0.279351	no	Arsenate reductase (EC 1.20.4.1)
XLOC_001762	XLOC_001762	-	scf7180000000004|quiver:1033130-1033415	atcc55737	wgs7	OK	215.754	396.946	0.879554	1.27205	0.06625	0.279934	no	FIG00984951: hypothetical protein
XLOC_001284	XLOC_001284	-	scf7180000000004|quiver:3456590-3457817	atcc55737	wgs7	OK	1583.12	767.799	-1.04397	-1.38101	0.0666	0.280463	no	Glucose-1-phosphate adenylyltransferase (EC 2.7.7.27)
XLOC_001814	XLOC_001814	-	scf7180000000004|quiver:1154521-1155760	atcc55737	wgs7	OK	739.047	447.323	-0.724348	-1.30351	0.0665	0.280463	no	Succinyl-CoA ligase [ADP-forming] beta chain (EC 6.2.1.5)
XLOC_001290	XLOC_001290	-	scf7180000000004|quiver:3470358-3471690	atcc55737	wgs7	OK	205.35	332.215	0.694034	1.31735	0.06685	0.280567	no	Gamma-aminobutyrate:alpha-ketoglutarate aminotransferase (EC 2.6.1.19)
XLOC_001837	XLOC_001837	-	scf7180000000004|quiver:1202944-1203388	atcc55737	wgs7	OK	633.988	386.705	-0.713222	-1.28753	0.06685	0.280567	no	LSU ribosomal protein L13p (L13Ae)
XLOC_000140	XLOC_000140	-	scf7180000000004|quiver:346765-347053	atcc55737	wgs7	OK	6925.03	3787.76	-0.870477	-1.27773	0.0673	0.281037	no	LSU ribosomal protein L31p @ LSU ribosomal protein L31p, zinc-dependent
XLOC_001573	XLOC_001573	-	scf7180000000004|quiver:641306-641525	atcc55737	wgs7	OK	243.367	482.12	0.98626	1.32901	0.0672	0.281037	no	hypothetical protein
XLOC_002104	XLOC_002104	-	scf7180000000004|quiver:1834850-1835426	atcc55737	wgs7	OK	222.895	371.735	0.737909	1.27796	0.06715	0.281037	no	Alpha-L-fucosidase (EC 3.2.1.51)
XLOC_001159	XLOC_001159	-	scf7180000000004|quiver:3217205-3218333	atcc55737	wgs7	OK	464.823	275.286	-0.755752	-1.29915	0.0675	0.281401	no	N-acetylglucosamine-6-phosphate deacetylase (EC 3.5.1.25)
XLOC_001089	XLOC_001089	-	scf7180000000004|quiver:2992902-2993835	atcc55737	wgs7	OK	54.9435	108.677	0.984021	1.32467	0.06775	0.281971	no	hypothetical protein
XLOC_000954	XLOC_000954	-	scf7180000000004|quiver:2623900-2625928	atcc55737	wgs7	OK	191.606	313.154	0.708728	1.30099	0.06795	0.282332	no	hypothetical protein
XLOC_000747	XLOC_000747	-	scf7180000000004|quiver:2062001-2063285	atcc55737	wgs7	OK	188.019	300.98	0.678785	1.28511	0.0682	0.2829	no	Citrate synthase (si) (EC 2.3.3.1)
XLOC_000308	XLOC_000308	-	scf7180000000004|quiver:735807-736401	atcc55737	wgs7	OK	200.371	338.185	0.755143	1.28838	0.06835	0.283051	no	hypothetical protein
XLOC_002008	XLOC_002008	-	scf7180000000004|quiver:1582478-1583294	atcc55737	wgs7	OK	1027.87	611.453	-0.749349	-1.34265	0.0686	0.283295	no	hypothetical protein
XLOC_002110	XLOC_002110	-	scf7180000000004|quiver:1846585-1847332	atcc55737	wgs7	OK	182.16	302.16	0.730102	1.28002	0.0687	0.283295	no	Methyltransferase
XLOC_002343	XLOC_002343	-	scf7180000000004|quiver:2475879-2476287	atcc55737	wgs7	OK	257.321	436.494	0.76239	1.28634	0.06875	0.283295	no	Molybdate-binding domain of ModE
XLOC_000773	XLOC_000773	-	scf7180000000004|quiver:2118838-2119831	atcc55737	wgs7	OK	245.114	390.87	0.673238	1.28191	0.06895	0.283389	no	hypothetical protein
XLOC_001231	XLOC_001231	-	scf7180000000004|quiver:3348539-3349904	atcc55737	wgs7	OK	174.506	277.467	0.669037	1.26481	0.069	0.283389	no	Predicted ATPase related to phosphate starvation-inducible protein PhoH
XLOC_002404	XLOC_002404	-	scf7180000000004|quiver:2648445-2649267	atcc55737	wgs7	OK	221.331	358.972	0.697666	1.28088	0.0692	0.283743	no	hypothetical protein
XLOC_002326	XLOC_002326	-	scf7180000000004|quiver:2434686-2436696	atcc55737	wgs7	OK	130.77	215.041	0.717581	1.28468	0.0699	0.286142	no	Lead, cadmium, zinc and mercury transporting ATPase (EC 3.6.3.3) (EC 3.6.3.5); Copper-translocating P-type ATPase (EC 3.6.3.4)
XLOC_002374	XLOC_002374	-	scf7180000000004|quiver:2554246-2555350	atcc55737	wgs7	OK	133.918	220.315	0.718218	1.28409	0.0701	0.286491	no	2-dehydro-3-deoxygluconate kinase (EC 2.7.1.45)
XLOC_002429	XLOC_002429	-	scf7180000000004|quiver:2724733-2725735	atcc55737	wgs7	OK	214.356	344.586	0.684855	1.2897	0.0703	0.286838	no	hypothetical protein
XLOC_000034	XLOC_000034	-	scf7180000000004|quiver:105542-105998	atcc55737	wgs7	OK	145.052	251.546	0.794247	1.27111	0.0707	0.287529	no	hypothetical protein
XLOC_001062	XLOC_001062	-	scf7180000000004|quiver:2929825-2930218	atcc55737	wgs7	OK	234.216	409.251	0.805146	1.28893	0.0707	0.287529	no	Transcriptional regulator, TetR family
XLOC_000397	XLOC_000397	-	scf7180000000004|quiver:1016975-1017464	atcc55737	wgs7	OK	739.295	448.947	-0.719606	-1.30703	0.0709	0.287872	no	Transcriptional regulator, MarR family
XLOC_002314	XLOC_002314	-	scf7180000000004|quiver:2404272-2404981	atcc55737	wgs7	OK	239.683	527.73	1.13867	1.31326	0.0711	0.288215	no	hypothetical protein
XLOC_000130	XLOC_000130	-	scf7180000000004|quiver:317557-318250	atcc55737	wgs7	OK	135.388	227.667	0.749826	1.22441	0.0722	0.291588	no	putative integral membrane protein
XLOC_001105	XLOC_001105	-	scf7180000000004|quiver:3045992-3048475	atcc55737	wgs7	OK	421.995	690.689	0.710809	1.25466	0.0723	0.291588	no	Conserved protein
XLOC_001167	XLOC_001167	-	scf7180000000004|quiver:3228609-3229809	atcc55737	wgs7	OK	164.428	264.336	0.684916	1.29848	0.0724	0.291588	no	Myo-inositol 2-dehydrogenase (EC 1.1.1.18)
XLOC_001593	XLOC_001593	-	scf7180000000004|quiver:682695-683523	atcc55737	wgs7	OK	1739.88	1039.37	-0.743283	-1.25799	0.07225	0.291588	no	Diaminopimelate epimerase (EC 5.1.1.7)
XLOC_002253	XLOC_002253	-	scf7180000000004|quiver:2210990-2211908	atcc55737	wgs7	OK	234.252	374.143	0.675528	1.26783	0.07305	0.293732	no	Chromosome (plasmid) partitioning protein ParA
XLOC_000444	XLOC_000444	-	scf7180000000004|quiver:1139705-1141100	atcc55737	wgs7	OK	61.3269	118.58	0.951266	1.20826	0.074	0.297072	no	CoA-acylating propionaldehyde dehydrogenase
XLOC_000724	XLOC_000724	-	scf7180000000004|quiver:2012909-2013209	atcc55737	wgs7	OK	260.671	459.759	0.818648	1.2589	0.0743	0.297797	no	hypothetical protein
XLOC_002451	XLOC_002451	-	scf7180000000004|quiver:2793613-2794657	atcc55737	wgs7	OK	116.118	192.035	0.725774	1.28924	0.0745	0.29812	no	putative secreted protein
XLOC_001662	XLOC_001662	-	scf7180000000004|quiver:840024-842675	atcc55737	wgs7	OK	168.675	275.193	0.706198	1.22788	0.07505	0.299839	no	Rossmann fold nucleotide-binding protein Smf possibly involved in DNA uptake
XLOC_000700	XLOC_000700	-	scf7180000000004|quiver:1942732-1944154	atcc55737	wgs7	OK	581.562	351.423	-0.726722	-1.29389	0.07535	0.299995	no	FIG00945552: hypothetical protein
XLOC_001098	XLOC_001098	-	scf7180000000004|quiver:3023188-3023530	atcc55737	wgs7	OK	194.939	343.347	0.816646	1.24278	0.07545	0.299995	no	putative integral membrane protein
XLOC_001850	XLOC_001850	-	scf7180000000004|quiver:1227688-1229413	atcc55737	wgs7	OK	750.54	428.032	-0.810208	-1.29821	0.07525	0.299995	no	Oligopeptide ABC transporter, periplasmic oligopeptide-binding protein OppA (TC 3.A.1.5.1)
XLOC_000247	XLOC_000247	-	scf7180000000004|quiver:571298-571691	atcc55737	wgs7	OK	71.369	133.056	0.898659	1.25394	0.07575	0.300708	no	Transcriptional regulator, AraC family
XLOC_002060	XLOC_002060	-	scf7180000000004|quiver:1703203-1703752	atcc55737	wgs7	OK	221.051	358.748	0.698589	1.2287	0.076	0.301221	no	putative extracellular solute-binding lipoprotein
XLOC_000832	XLOC_000832	-	scf7180000000004|quiver:2284693-2285473	atcc55737	wgs7	OK	253.922	125.541	-1.01623	-1.53661	0.0766	0.303117	no	HAD-superfamily hydrolase
XLOC_001604	XLOC_001604	-	scf7180000000004|quiver:727363-728872	atcc55737	wgs7	OK	431.599	263.834	-0.71006	-1.25807	0.07675	0.303229	no	FIG002344: Hydrolase (HAD superfamily)
XLOC_002131	XLOC_002131	-	scf7180000000004|quiver:1902309-1904754	atcc55737	wgs7	OK	184.216	295.378	0.681169	1.24135	0.0769	0.303341	no	Maltodextrin glucosidase (EC 3.2.1.20)
XLOC_000287	XLOC_000287	-	scf7180000000004|quiver:695921-697706	atcc55737	wgs7	OK	262.38	630.327	1.26444	0.914404	0.0776	0.305131	no	Phage virulence-associated protein
XLOC_000532	XLOC_000532	-	scf7180000000004|quiver:1455158-1455329	atcc55737	wgs7	OK	160.834	368.926	1.19776	1.30794	0.07865	0.305131	no	LSU ribosomal protein L33p @ LSU ribosomal protein L33p, zinc-independent
XLOC_000719	XLOC_000719	-	scf7180000000004|quiver:1985807-1987741	atcc55737	wgs7	OK	384.421	689.215	0.842266	1.20887	0.07825	0.305131	no	Transcriptional regulator, MarR family
XLOC_000864	XLOC_000864	-	scf7180000000004|quiver:2361044-2361212	atcc55737	wgs7	OK	7167.61	4215.09	-0.765928	-1.25838	0.07845	0.305131	no	hypothetical protein
XLOC_000942	XLOC_000942	-	scf7180000000004|quiver:2602137-2603172	atcc55737	wgs7	OK	231.486	361.34	0.642433	1.23029	0.0775	0.305131	no	Xylitol dehydrogenase (EC 1.1.1.9)
XLOC_001163	XLOC_001163	-	scf7180000000004|quiver:3222740-3223793	atcc55737	wgs7	OK	245.679	127.86	-0.94221	-1.38502	0.0785	0.305131	no	5-keto-2-deoxy-D-gluconate-6 phosphate aldolase [form 2] (EC 4.1.2.29)
XLOC_002168	XLOC_002168	-	scf7180000000004|quiver:2001680-2001980	atcc55737	wgs7	OK	250.017	429.361	0.780165	1.22071	0.07775	0.305131	no	hypothetical protein
XLOC_002436	XLOC_002436	-	scf7180000000004|quiver:2748665-2750453	atcc55737	wgs7	OK	182.087	286.63	0.654559	1.23585	0.0787	0.305131	no	Beta-galactosidase (EC 3.2.1.23)
XLOC_002524	XLOC_002524	-	scf7180000000004|quiver:2971390-2971615	atcc55737	wgs7	OK	167.59	322.048	0.942338	1.24872	0.07835	0.305131	no	hypothetical protein
XLOC_002718	XLOC_002718	-	scf7180000000004|quiver:3481165-3481888	atcc55737	wgs7	OK	339.007	202.019	-0.746823	-1.24252	0.07805	0.305131	no	FIG00945994: hypothetical protein
XLOC_002738	XLOC_002738	-	scf7180000000004|quiver:3525357-3525633	atcc55737	wgs7	OK	3473.22	2165.48	-0.681588	-1.2315	0.07785	0.305131	no	Transcriptional regulator, AsnC family
XLOC_000715	XLOC_000715	-	scf7180000000004|quiver:1975083-1976340	atcc55737	wgs7	OK	195.205	311.316	0.673393	1.25637	0.0795	0.307277	no	Aspartate aminotransferase (EC 2.6.1.1)
XLOC_001018	XLOC_001018	-	scf7180000000004|quiver:2821420-2821597	atcc55737	wgs7	OK	2032.54	1170.64	-0.795979	-1.22853	0.0795	0.307277	no	hypothetical protein
XLOC_000453	XLOC_000453	-	scf7180000000004|quiver:1170938-1171565	atcc55737	wgs7	OK	1507.87	933.673	-0.691522	-1.24875	0.08015	0.30931	no	Serine acetyltransferase (EC 2.3.1.30)
XLOC_000112	XLOC_000112	-	scf7180000000004|quiver:268126-268693	atcc55737	wgs7	OK	999.777	639.339	-0.645025	-1.20858	0.0803	0.309409	no	UPF0301 protein YqgE
XLOC_001535	XLOC_001535	-	scf7180000000004|quiver:561276-562974	atcc55737	wgs7	OK	#NAME?	169.071	inf	#NAME?	0.0808	0.310856	no	membrane protein, putative
XLOC_001498	XLOC_001498	-	scf7180000000004|quiver:371324-374293	atcc55737	wgs7	OK	136.678	222.792	0.704923	1.22354	0.08215	0.315562	no	NAD synthetase (EC 6.3.1.5)
XLOC_002571	XLOC_002571	-	scf7180000000004|quiver:3108090-3108711	atcc55737	wgs7	OK	204.798	330.899	0.692187	1.20562	0.08255	0.316611	no	Putative phosphatase YfbT
XLOC_002555	XLOC_002555	-	scf7180000000004|quiver:3075999-3077058	atcc55737	wgs7	OK	460.803	288.426	-0.675947	-1.26575	0.08285	0.317274	no	Glycerol-3-phosphate dehydrogenase [NAD(P)+] (EC 1.1.1.94)
XLOC_000997	XLOC_000997	-	scf7180000000004|quiver:2745124-2745592	atcc55737	wgs7	OK	198.293	326.916	0.721283	1.20846	0.0842	0.321456	no	hypothetical protein
XLOC_001619	XLOC_001619	-	scf7180000000004|quiver:749073-749478	atcc55737	wgs7	OK	1238.18	790.61	-0.647184	-1.21657	0.0841	0.321456	no	hypothetical protein
XLOC_000531	XLOC_000531	-	scf7180000000004|quiver:1454160-1454331	atcc55737	wgs7	OK	194.581	437.112	1.16763	1.28101	0.08435	0.321536	no	LSU ribosomal protein L32p
XLOC_002660	XLOC_002660	-	scf7180000000004|quiver:3312171-3312867	atcc55737	wgs7	OK	748.692	477.815	-0.647921	-1.22632	0.08455	0.321806	no	FIG00945577: hypothetical protein
XLOC_000364	XLOC_000364	-	scf7180000000004|quiver:930711-931719	atcc55737	wgs7	OK	99.224	162.563	0.712236	1.16118	0.0847	0.321886	no	Membrane proteins related to metalloendopeptidases
XLOC_000486	XLOC_000486	-	scf7180000000004|quiver:1338630-1340267	atcc55737	wgs7	OK	1770.53	1028.62	-0.783462	-1.21021	0.0849	0.322044	no	Phosphoenolpyruvate-dihydroxyacetone phosphotransferase (EC 2.7.1.121), dihydroxyacetone binding subunit DhaK
XLOC_002633	XLOC_002633	-	scf7180000000004|quiver:3235264-3235861	atcc55737	wgs7	OK	140.92	236.197	0.745115	1.21283	0.085	0.322044	no	hypothetical protein
XLOC_000940	XLOC_000940	-	scf7180000000004|quiver:2596526-2597237	atcc55737	wgs7	OK	263.008	133.205	-0.981461	-1.41578	0.0865	0.324766	no	COG0847: DNA polymerase III, epsilon subunit and related 3'-5' exonucleases
XLOC_001274	XLOC_001274	-	scf7180000000004|quiver:3437845-3439150	atcc55737	wgs7	OK	115.546	182.949	0.662972	1.20071	0.0863	0.324766	no	HNH endonuclease
XLOC_001674	XLOC_001674	-	scf7180000000004|quiver:854586-855717	atcc55737	wgs7	OK	167.457	263.238	0.652575	1.23408	0.08615	0.324766	no	putative membrane protein
XLOC_002223	XLOC_002223	-	scf7180000000004|quiver:2145326-2145539	atcc55737	wgs7	OK	16681.8	10364.7	-0.686601	-1.23202	0.0865	0.324766	no	hypothetical protein
XLOC_002412	XLOC_002412	-	scf7180000000004|quiver:2664474-2666712	atcc55737	wgs7	OK	80.4422	156.023	0.955732	1.20026	0.0861	0.324766	no	internalin E
XLOC_002775	XLOC_002775	-	scf7180000000004|quiver:3657652-3658513	atcc55737	wgs7	OK	145.761	231.746	0.668937	1.2144	0.0861	0.324766	no	hypothetical protein
XLOC_000151	XLOC_000151	-	scf7180000000004|quiver:374421-374682	atcc55737	wgs7	OK	1792.71	1110.5	-0.690925	-1.22867	0.0867	0.325027	no	Acyl carrier protein
XLOC_000616	XLOC_000616	-	scf7180000000004|quiver:1711932-1715414	atcc55737	wgs7	OK	360.997	643.365	0.833653	1.17278	0.0876	0.327908	no	sugar ABC transporter permease
XLOC_001259	XLOC_001259	-	scf7180000000004|quiver:3396298-3397687	atcc55737	wgs7	OK	85.8002	160.042	0.899395	1.30649	0.08795	0.328725	no	Lysine-specific permease
XLOC_002107	XLOC_002107	-	scf7180000000004|quiver:1839859-1841098	atcc55737	wgs7	OK	150.029	236.703	0.65784	1.22211	0.08825	0.329352	no	Xaa-Pro aminopeptidase (EC 3.4.13.9)
XLOC_000171	XLOC_000171	-	scf7180000000004|quiver:412628-412844	atcc55737	wgs7	OK	1540.43	920.505	-0.742832	-1.16664	0.08885	0.331096	no	hypothetical protein
XLOC_000030	XLOC_000030	-	scf7180000000004|quiver:98905-99190	atcc55737	wgs7	OK	111.952	203.714	0.863667	1.23438	0.0895	0.331906	no	hypothetical protein
XLOC_001087	XLOC_001087	-	scf7180000000004|quiver:2983376-2985974	atcc55737	wgs7	OK	175.593	276.6	0.655565	1.18462	0.08955	0.331906	no	ClpB protein
XLOC_001702	XLOC_001702	-	scf7180000000004|quiver:904113-904998	atcc55737	wgs7	OK	480.477	296.512	-0.696376	-1.14428	0.0896	0.331906	no	Protein containing domains DUF403
XLOC_002095	XLOC_002095	-	scf7180000000004|quiver:1800836-1802735	atcc55737	wgs7	OK	192.814	302.564	0.650035	1.20805	0.08925	0.331906	no	transporter, monovalent cation:proton antiporter-2 family protein
XLOC_001659	XLOC_001659	-	scf7180000000004|quiver:834034-835000	atcc55737	wgs7	OK	162.828	254.875	0.64644	1.18863	0.09045	0.334558	no	sugar ABC transport system, permease protein
XLOC_000132	XLOC_000132	-	scf7180000000004|quiver:323491-324682	atcc55737	wgs7	OK	262.872	413.101	0.652135	1.20351	0.09095	0.335909	no	D-3-phosphoglycerate dehydrogenase (EC 1.1.1.95)
XLOC_002156	XLOC_002156	-	scf7180000000004|quiver:1961373-1962303	atcc55737	wgs7	OK	268.37	417.201	0.63652	1.20567	0.0918	0.338546	no	Ferrous iron transport permease EfeU
XLOC_001011	XLOC_001011	-	scf7180000000004|quiver:2792743-2793613	atcc55737	wgs7	OK	183.796	288.759	0.651764	1.18017	0.0924	0.338755	no	Glucose-1-phosphate thymidylyltransferase (EC 2.7.7.24)
XLOC_001112	XLOC_001112	-	scf7180000000004|quiver:3063815-3064181	atcc55737	wgs7	OK	1092.77	690.435	-0.662414	-1.17036	0.0923	0.338755	no	Biotin carboxyl carrier protein of methylmalonyl-CoA:Pyruvate transcarboxylase
XLOC_002315	XLOC_002315	-	scf7180000000004|quiver:2406956-2407307	atcc55737	wgs7	OK	2336.47	1513.36	-0.626575	-1.17301	0.0922	0.338755	no	hypothetical protein
XLOC_002390	XLOC_002390	-	scf7180000000004|quiver:2601351-2602026	atcc55737	wgs7	OK	944.188	594.856	-0.666533	-1.20616	0.0921	0.338755	no	hypothetical protein
XLOC_001627	XLOC_001627	-	scf7180000000004|quiver:773469-774327	atcc55737	wgs7	OK	153.903	245.795	0.675434	1.16847	0.0928	0.339722	no	Lysine export transcriptional regulatory protein lysG
XLOC_002278	XLOC_002278	-	scf7180000000004|quiver:2295249-2296131	atcc55737	wgs7	OK	244.698	379.276	0.632248	1.19661	0.09295	0.339772	no	Predicted esterase of the alpha-beta hydrolase superfamily
XLOC_000435	XLOC_000435	-	scf7180000000004|quiver:1116253-1118011	atcc55737	wgs7	OK	550.363	303.733	-0.857582	-1.09508	0.0931	0.339822	no	D-proline reductase, 45 kDa subunit (EC 1.21.4.1) / D-proline reductase, 23 kDa subunit (EC 1.21.4.1)
XLOC_000141	XLOC_000141	-	scf7180000000004|quiver:347149-349146	atcc55737	wgs7	OK	257.088	398.112	0.630915	1.15642	0.09385	0.340746	no	Peptide chain release factor 1
XLOC_001388	XLOC_001388	-	scf7180000000004|quiver:6196-9714	atcc55737	wgs7	OK	5.99374	0	#NAME?	#NAME?	0.0939	0.340746	no	putative large membrane protein
XLOC_002268	XLOC_002268	-	scf7180000000004|quiver:2267421-2268795	atcc55737	wgs7	OK	167.68	258.462	0.624243	1.18033	0.0937	0.340746	no	Aldehyde dehydrogenase (EC 1.2.1.3)
XLOC_002641	XLOC_002641	-	scf7180000000004|quiver:3257028-3258207	atcc55737	wgs7	OK	199.656	307.132	0.62134	1.16167	0.0935	0.340746	no	Aspartate aminotransferase (EC 2.6.1.1)
XLOC_000371	XLOC_000371	-	scf7180000000004|quiver:941999-943454	atcc55737	wgs7	OK	632.263	376.387	-0.748308	-1.08317	0.0947	0.34315	no	Aspartate ammonia-lyase (EC 4.3.1.1)
XLOC_000269	XLOC_000269	-	scf7180000000004|quiver:634221-634647	atcc55737	wgs7	OK	467.242	289.658	-0.689818	-1.17143	0.09525	0.344642	no	Peptide methionine sulfoxide reductase MsrB (EC 1.8.4.12)
XLOC_000259	XLOC_000259	-	scf7180000000004|quiver:600697-601810	atcc55737	wgs7	OK	633.97	407.402	-0.637959	-1.17841	0.0954	0.344684	no	hypothetical protein
XLOC_000485	XLOC_000485	-	scf7180000000004|quiver:1337238-1338516	atcc55737	wgs7	OK	219.942	341.158	0.633315	1.17794	0.096	0.34635	no	conserved membrane protein, putative permease
XLOC_001079	XLOC_001079	-	scf7180000000004|quiver:2972139-2972640	atcc55737	wgs7	OK	515.777	322.038	-0.679517	-1.17299	0.0964	0.34647	no	NADH-FMN oxidoreductase
XLOC_001568	XLOC_001568	-	scf7180000000004|quiver:630996-631806	atcc55737	wgs7	OK	155.506	245.89	0.661038	1.17592	0.09645	0.34647	no	Polysaccharide deacetylase family protein
XLOC_002282	XLOC_002282	-	scf7180000000004|quiver:2321878-2322460	atcc55737	wgs7	OK	69.9395	142.46	1.02637	1.37512	0.0963	0.34647	no	putative two-component system response regulator
XLOC_000625	XLOC_000625	-	scf7180000000004|quiver:1737451-1738848	atcc55737	wgs7	OK	376.251	585.764	0.638623	1.15949	0.09735	0.349199	no	Membrane-associated phospholipid phosphatase
XLOC_001678	XLOC_001678	-	scf7180000000004|quiver:860611-860833	atcc55737	wgs7	OK	703.776	417.318	-0.753969	-1.14846	0.09755	0.349414	no	hypothetical protein
XLOC_000863	XLOC_000863	-	scf7180000000004|quiver:2360026-2361016	atcc55737	wgs7	OK	264.872	408.33	0.624439	1.19451	0.09845	0.352132	no	UDP-glucose 4-epimerase (EC 5.1.3.2)
XLOC_000075	XLOC_000075	-	scf7180000000004|quiver:209845-211230	atcc55737	wgs7	OK	1795.56	1145.29	-0.648724	-1.15049	0.10015	0.353646	no	Transmembrane component BioN of energizing module of biotin ECF transporter
XLOC_000262	XLOC_000262	-	scf7180000000004|quiver:608323-608977	atcc55737	wgs7	OK	295.403	183.518	-0.686761	-1.13965	0.0997	0.353646	no	FIG000605: protein co-occurring with transport systems (COG1739)
XLOC_000318	XLOC_000318	-	scf7180000000004|quiver:767192-768392	atcc55737	wgs7	OK	161.368	248.637	0.623691	1.14814	0.09915	0.353646	no	probable glutatione regulated potassium efflux transport protein
XLOC_000627	XLOC_000627	-	scf7180000000004|quiver:1741038-1743023	atcc55737	wgs7	OK	359.363	562.556	0.646556	1.16264	0.09925	0.353646	no	Galactitol-1-phosphate 5-dehydrogenase (EC 1.1.1.251)
XLOC_001118	XLOC_001118	-	scf7180000000004|quiver:3091528-3091816	atcc55737	wgs7	OK	673.427	401.18	-0.747272	-1.20076	0.0993	0.353646	no	hypothetical protein
XLOC_001123	XLOC_001123	-	scf7180000000004|quiver:3097603-3098152	atcc55737	wgs7	OK	249.866	396.06	0.664564	1.13187	0.10015	0.353646	no	hypothetical protein
XLOC_001961	XLOC_001961	-	scf7180000000004|quiver:1462568-1464212	atcc55737	wgs7	OK	72.4528	132.033	0.86579	1.12798	0.10015	0.353646	no	Zinc ABC transporter, periplasmic-binding protein ZnuA
XLOC_002304	XLOC_002304	-	scf7180000000004|quiver:2378889-2379366	atcc55737	wgs7	OK	253.386	404.523	0.674884	1.13624	0.09965	0.353646	no	putative integral membrane protein SCJ12.13c
XLOC_002541	XLOC_002541	-	scf7180000000004|quiver:3040345-3040966	atcc55737	wgs7	OK	190.85	307.998	0.690483	1.15156	0.10005	0.353646	no	hypothetical protein
XLOC_000592	XLOC_000592	-	scf7180000000004|quiver:1645212-1645848	atcc55737	wgs7	OK	156.529	249.71	0.673826	1.14434	0.10105	0.355666	no	hypothetical protein
XLOC_000726	XLOC_000726	-	scf7180000000004|quiver:2016194-2017502	atcc55737	wgs7	OK	209.827	317.385	0.597036	1.13882	0.10115	0.355666	no	Mobile element protein
XLOC_001636	XLOC_001636	-	scf7180000000004|quiver:785174-786005	atcc55737	wgs7	OK	113.288	188.792	0.73681	1.17268	0.10115	0.355666	no	RNA polymerase sigma factor SigB
XLOC_002431	XLOC_002431	-	scf7180000000004|quiver:2734114-2737719	atcc55737	wgs7	OK	335.178	524.569	0.646203	1.13734	0.1014	0.356043	no	Transport ATP-binding protein CydC
XLOC_000268	XLOC_000268	-	scf7180000000004|quiver:632494-633238	atcc55737	wgs7	OK	472.555	308.768	-0.613961	-1.15185	0.10265	0.35644	no	Sirohydrochlorin ferrochelatase (EC 4.99.1.4)
XLOC_000734	XLOC_000734	-	scf7180000000004|quiver:2034464-2035424	atcc55737	wgs7	OK	244.463	133.489	-0.872896	-1.35034	0.10195	0.35644	no	Fructokinase (EC 2.7.1.4)
XLOC_001102	XLOC_001102	-	scf7180000000004|quiver:3035554-3035989	atcc55737	wgs7	OK	180.505	298.455	0.725475	1.16254	0.10275	0.35644	no	Glycerol-3-phosphate cytidylyltransferase (EC 2.7.7.39)
XLOC_001695	XLOC_001695	-	scf7180000000004|quiver:896660-896927	atcc55737	wgs7	OK	490.549	289.435	-0.761158	-1.14848	0.1023	0.35644	no	COG2740: Predicted nucleic-acid-binding protein implicated in transcription termination
XLOC_001899	XLOC_001899	-	scf7180000000004|quiver:1303706-1307580	atcc55737	wgs7	OK	2202.02	1034.16	-1.09037	-1.14284	0.1027	0.35644	no	Ethanolamine ammonia-lyase light chain (EC 4.3.1.7)
XLOC_001942	XLOC_001942	-	scf7180000000004|quiver:1423949-1425278	atcc55737	wgs7	OK	527.813	340.499	-0.632376	-1.15394	0.1028	0.35644	no	Phosphoribosylamine--glycine ligase (EC 6.3.4.13)
XLOC_002000	XLOC_002000	-	scf7180000000004|quiver:1560809-1563933	atcc55737	wgs7	OK	2087.84	1180.07	-0.823133	-1.02395	0.1021	0.35644	no	Leucine-responsive regulatory protein, regulator for leucine (or lrp) regulon and high-affinity branched-chain amino acid transport system
XLOC_002038	XLOC_002038	-	scf7180000000004|quiver:1646891-1648217	atcc55737	wgs7	OK	198.378	300.885	0.600961	1.15168	0.1023	0.35644	no	putative aminopeptidase
XLOC_002331	XLOC_002331	-	scf7180000000004|quiver:2442732-2445360	atcc55737	wgs7	OK	178.482	279.798	0.648608	1.17172	0.10245	0.35644	no	putative large secreted protein
XLOC_000906	XLOC_000906	-	scf7180000000004|quiver:2511826-2511997	atcc55737	wgs7	OK	369.318	722.659	0.968451	1.23039	0.10355	0.358542	no	hypothetical protein
XLOC_000646	XLOC_000646	-	scf7180000000004|quiver:1786539-1787235	atcc55737	wgs7	OK	698.632	449.32	-0.636788	-1.16263	0.10395	0.359428	no	putative esterase
XLOC_000819	XLOC_000819	-	scf7180000000004|quiver:2254135-2255107	atcc55737	wgs7	OK	218.039	332.883	0.610427	1.14803	0.1049	0.36207	no	L-lactate dehydrogenase (EC 1.1.1.27)
XLOC_001616	XLOC_001616	-	scf7180000000004|quiver:741019-747277	atcc55737	wgs7	OK	390.885	705.353	0.851601	1.05396	0.10505	0.36207	no	Carbamoyl-phosphate synthase large chain (EC 6.3.5.5)
XLOC_001666	XLOC_001666	-	scf7180000000004|quiver:845139-845493	atcc55737	wgs7	OK	2016	1303.43	-0.629177	-1.10168	0.10515	0.36207	no	LSU ribosomal protein L19p
XLOC_002050	XLOC_002050	-	scf7180000000004|quiver:1669360-1669909	atcc55737	wgs7	OK	179.588	280.966	0.645703	1.14924	0.1053	0.362087	no	Transcriptional regulator, FUR family
XLOC_001178	XLOC_001178	-	scf7180000000004|quiver:3249102-3249633	atcc55737	wgs7	OK	305.188	477.708	0.646432	1.14679	0.1058	0.363305	no	Isopentenyl-diphosphate delta-isomerase (EC 5.3.3.2)
XLOC_002226	XLOC_002226	-	scf7180000000004|quiver:2150869-2151070	atcc55737	wgs7	OK	198.616	382.675	0.94614	1.14576	0.106	0.363491	no	hypothetical protein
XLOC_001013	XLOC_001013	-	scf7180000000004|quiver:2806548-2807154	atcc55737	wgs7	OK	830.389	545.238	-0.606903	-1.14138	0.10715	0.36693	no	Low molecular weight protein-tyrosine-phosphatase Wzb (EC 3.1.3.48)
XLOC_001202	XLOC_001202	-	scf7180000000004|quiver:3298775-3302378	atcc55737	wgs7	OK	143.224	223.949	0.644901	1.13719	0.1074	0.367281	no	Transcription-repair coupling factor
XLOC_000686	XLOC_000686	-	scf7180000000004|quiver:1895462-1896497	atcc55737	wgs7	OK	196.58	303.91	0.628526	1.14201	0.10795	0.368152	no	putative transcription regulator
XLOC_002749	XLOC_002749	-	scf7180000000004|quiver:3554048-3555748	atcc55737	wgs7	OK	303.54	466.991	0.62151	1.1886	0.10795	0.368152	no	ABC-2 type transporter
XLOC_000419	XLOC_000419	-	scf7180000000004|quiver:1075991-1076240	atcc55737	wgs7	OK	3063.73	1982.71	-0.627816	-1.13908	0.10855	0.3687	no	FIG00944934: hypothetical protein
XLOC_000613	XLOC_000613	-	scf7180000000004|quiver:1708234-1709419	atcc55737	wgs7	OK	71.4455	134.056	0.907921	1.1996	0.10865	0.3687	no	carbohydrate-binding protein
XLOC_000760	XLOC_000760	-	scf7180000000004|quiver:2096543-2097134	atcc55737	wgs7	OK	247.256	387.092	0.646674	1.11657	0.10885	0.3687	no	Cobalt-zinc-cadmium resistance protein
XLOC_001750	XLOC_001750	-	scf7180000000004|quiver:1014893-1016768	atcc55737	wgs7	OK	296.255	464.289	0.648185	1.11387	0.10885	0.3687	no	Long-chain-fatty-acid--CoA ligase (EC 6.2.1.3)
XLOC_002411	XLOC_002411	-	scf7180000000004|quiver:2657187-2657970	atcc55737	wgs7	OK	1655.24	1045.7	-0.662569	-1.10723	0.10845	0.3687	no	putative glutamate uptake system ATP-binding protein
XLOC_000892	XLOC_000892	-	scf7180000000004|quiver:2437968-2438502	atcc55737	wgs7	OK	1261.11	817.297	-0.625759	-1.12842	0.10905	0.368876	no	Non-specific DNA-binding protein Dps / Iron-binding ferritin-like antioxidant protein / Ferroxidase (EC 1.16.3.1)
XLOC_001615	XLOC_001615	-	scf7180000000004|quiver:739245-741014	atcc55737	wgs7	OK	245.311	382.187	0.639663	1.12857	0.10955	0.370065	no	Dihydroorotate dehydrogenase, catalytic subunit (EC 1.3.3.1)
XLOC_000611	XLOC_000611	-	scf7180000000004|quiver:1704488-1705214	atcc55737	wgs7	OK	169.685	264.689	0.641436	1.13761	0.1104	0.371427	no	Regulatory protein, GntR:Periplasmic binding protein/LacI transcriptional regulator
XLOC_000833	XLOC_000833	-	scf7180000000004|quiver:2289244-2290510	atcc55737	wgs7	OK	207.335	313.113	0.59472	1.12005	0.11035	0.371427	no	Enolase (EC 4.2.1.11)
XLOC_002515	XLOC_002515	-	scf7180000000004|quiver:2950781-2952365	atcc55737	wgs7	OK	169.266	257.191	0.603547	1.15288	0.11035	0.371427	no	Osmosensitive K+ channel histidine kinase KdpD (EC 2.7.3.-)
XLOC_001650	XLOC_001650	-	scf7180000000004|quiver:815102-815777	atcc55737	wgs7	OK	218.812	340.105	0.63629	1.12941	0.11085	0.372438	no	Riboflavin transporter PnuX
XLOC_000530	XLOC_000530	-	scf7180000000004|quiver:1453818-1454055	atcc55737	wgs7	OK	266.45	457.951	0.781328	1.10999	0.11115	0.372943	no	LSU ribosomal protein L28p
XLOC_000274	XLOC_000274	-	scf7180000000004|quiver:649549-650587	atcc55737	wgs7	OK	425.588	279.765	-0.605244	-1.11563	0.1117	0.373783	no	FIG00945285: putative DNA-binding protein
XLOC_002389	XLOC_002389	-	scf7180000000004|quiver:2600397-2601336	atcc55737	wgs7	OK	242.572	366.016	0.593493	1.10778	0.1116	0.373783	no	hypothetical protein
XLOC_001020	XLOC_001020	-	scf7180000000004|quiver:2825989-2827423	atcc55737	wgs7	OK	108.31	194.397	0.843846	1.18415	0.1123	0.375287	no	putative transport protein
XLOC_000405	XLOC_000405	-	scf7180000000004|quiver:1038660-1040124	atcc55737	wgs7	OK	340.887	528.021	0.631303	1.11772	0.1132	0.375942	no	D-serine/D-alanine/glycine transporter
XLOC_000452	XLOC_000452	-	scf7180000000004|quiver:1168852-1169128	atcc55737	wgs7	OK	1364.57	888.548	-0.618927	-1.05539	0.11325	0.375942	no	regulator PspC domain
XLOC_000534	XLOC_000534	-	scf7180000000004|quiver:1464512-1465601	atcc55737	wgs7	OK	192.417	291.434	0.598932	1.14862	0.1131	0.375942	no	ABC-type Fe3+-hydroxamate transport system, periplasmic component
XLOC_002202	XLOC_002202	-	scf7180000000004|quiver:2095288-2096335	atcc55737	wgs7	OK	265.996	398.632	0.583653	1.11795	0.11325	0.375942	no	Aspartate carbamoyltransferase (EC 2.1.3.2)
XLOC_002522	XLOC_002522	-	scf7180000000004|quiver:2969229-2969907	atcc55737	wgs7	OK	216.702	334.281	0.625351	1.10808	0.1128	0.375942	no	DNA-binding response regulator, LuxR family
XLOC_002014	XLOC_002014	-	scf7180000000004|quiver:1596335-1596677	atcc55737	wgs7	OK	280.914	450.158	0.680304	1.08509	0.11545	0.382735	no	hypothetical protein
XLOC_002158	XLOC_002158	-	scf7180000000004|quiver:1963048-1965022	atcc55737	wgs7	OK	269.647	406.157	0.590964	1.06122	0.11645	0.385538	no	Long-chain-fatty-acid--CoA ligase (EC 6.2.1.3)
XLOC_002036	XLOC_002036	-	scf7180000000004|quiver:1643366-1644914	atcc55737	wgs7	OK	172.917	261.77	0.598219	1.10234	0.11665	0.385688	no	Multi antimicrobial extrusion protein (Na(+)/drug antiporter), MATE family of MDR efflux pumps
XLOC_001824	XLOC_001824	-	scf7180000000004|quiver:1178367-1178664	atcc55737	wgs7	OK	617.578	381.177	-0.696158	-1.14404	0.11715	0.385806	no	Heat shock protein 60 family co-chaperone GroES
XLOC_002347	XLOC_002347	-	scf7180000000004|quiver:2495552-2496053	atcc55737	wgs7	OK	315.031	194.771	-0.693718	-1.152	0.117	0.385806	no	Molybdenum cofactor biosynthesis protein MoaB
XLOC_002613	XLOC_002613	-	scf7180000000004|quiver:3192243-3192538	atcc55737	wgs7	OK	645.266	1283.82	0.992476	1.11718	0.1171	0.385806	no	hypothetical protein
XLOC_001226	XLOC_001226	-	scf7180000000004|quiver:3340894-3342073	atcc55737	wgs7	OK	695.166	462.619	-0.587534	-1.08444	0.1174	0.386119	no	FIG00945366: hypothetical protein
XLOC_002362	XLOC_002362	-	scf7180000000004|quiver:2532909-2533593	atcc55737	wgs7	OK	222.232	337.767	0.603962	1.08491	0.1177	0.386596	no	Mg(2+) transport ATPase protein C
XLOC_000332	XLOC_000332	-	scf7180000000004|quiver:813336-813970	atcc55737	wgs7	OK	824.598	554.163	-0.573382	-1.09149	0.1183	0.388055	no	hypothetical protein
XLOC_002206	XLOC_002206	-	scf7180000000004|quiver:2114793-2116323	atcc55737	wgs7	OK	762.271	479.768	-0.667966	-1.12003	0.11965	0.391968	no	Glycerol kinase (EC 2.7.1.30)
XLOC_001482	XLOC_001482	-	scf7180000000004|quiver:287808-288015	atcc55737	wgs7	OK	11624.5	7456.21	-0.640649	-1.02034	0.12015	0.393089	no	Cold shock protein CspA
XLOC_002602	XLOC_002602	-	scf7180000000004|quiver:3182923-3183094	atcc55737	wgs7	OK	331.123	648.228	0.969135	1.13689	0.1212	0.396005	no	hypothetical protein
XLOC_001439	XLOC_001439	-	scf7180000000004|quiver:126744-128592	atcc55737	wgs7	OK	163.034	244.539	0.584887	1.1071	0.1214	0.396139	no	Sucrose phosphorylase (EC 2.4.1.7)
XLOC_001190	XLOC_001190	-	scf7180000000004|quiver:3274938-3275943	atcc55737	wgs7	OK	175.633	261.848	0.576165	1.07424	0.12175	0.396762	no	NAD-dependent glyceraldehyde-3-phosphate dehydrogenase (EC 1.2.1.12)
XLOC_001357	XLOC_001357	-	scf7180000000004|quiver:3631405-3631675	atcc55737	wgs7	OK	1167.02	739.535	-0.658137	-1.04245	0.1226	0.39849	no	LSU ribosomal protein L27p
XLOC_002666	XLOC_002666	-	scf7180000000004|quiver:3340106-3340796	atcc55737	wgs7	OK	196.131	302.041	0.622929	1.08876	0.1225	0.39849	no	Uracil-DNA glycosylase, family 1
XLOC_002393	XLOC_002393	-	scf7180000000004|quiver:2609041-2611416	atcc55737	wgs7	OK	406.157	610.079	0.586961	1.06329	0.1229	0.398945	no	Uncharacterized protein Rv1841c/MT1889
XLOC_002424	XLOC_002424	-	scf7180000000004|quiver:2697965-2699670	atcc55737	wgs7	OK	401.337	671.711	0.743025	1.03291	0.1231	0.399075	no	Low molecular weight protein tyrosine phosphatase (EC 3.1.3.48)
XLOC_000541	XLOC_000541	-	scf7180000000004|quiver:1482429-1483239	atcc55737	wgs7	OK	431.751	286.161	-0.593373	-1.07643	0.1236	0.400175	no	short-chain dehydrogenase/reductase SDR
XLOC_000933	XLOC_000933	-	scf7180000000004|quiver:2584922-2585261	atcc55737	wgs7	OK	326.428	509.181	0.641417	1.05392	0.1242	0.400557	no	hypothetical protein
XLOC_001648	XLOC_001648	-	scf7180000000004|quiver:812817-813300	atcc55737	wgs7	OK	709.708	470.408	-0.593312	-1.09459	0.12415	0.400557	no	hypothetical protein
XLOC_002201	XLOC_002201	-	scf7180000000004|quiver:2094030-2094378	atcc55737	wgs7	OK	211.661	338.52	0.677483	1.0596	0.12415	0.400557	no	hypothetical protein
XLOC_000073	XLOC_000073	-	scf7180000000004|quiver:206666-208365	atcc55737	wgs7	OK	934.243	620.841	-0.589573	-1.069	0.1246	0.40081	no	tetratricopeptide repeat protein
XLOC_000865	XLOC_000865	-	scf7180000000004|quiver:2361689-2364753	atcc55737	wgs7	OK	676.502	1106.27	0.709539	1.08323	0.12445	0.40081	no	Phosphoadenylyl-sulfate reductase [thioredoxin] (EC 1.8.4.8) / Adenylyl-sulfate reductase [thioredoxin] (EC 1.8.4.10)
XLOC_000618	XLOC_000618	-	scf7180000000004|quiver:1717166-1717907	atcc55737	wgs7	OK	316.124	209.087	-0.596392	-1.07668	0.1254	0.402864	no	Mobile element protein
XLOC_002030	XLOC_002030	-	scf7180000000004|quiver:1622797-1622968	atcc55737	wgs7	OK	261.309	497.402	0.928652	1.07425	0.12565	0.403147	no	hypothetical protein
XLOC_000570	XLOC_000570	-	scf7180000000004|quiver:1598668-1599541	atcc55737	wgs7	OK	280.741	159.343	-0.817103	-1.16531	0.1261	0.404071	no	Aminodeoxychorismate lyase (EC 4.1.3.38)
XLOC_000776	XLOC_000776	-	scf7180000000004|quiver:2132971-2133580	atcc55737	wgs7	OK	192.546	293.974	0.610489	1.09082	0.12645	0.404154	no	Rrf2-linked NADH-flavin reductase
XLOC_000987	XLOC_000987	-	scf7180000000004|quiver:2699909-2701544	atcc55737	wgs7	OK	63.2492	110.975	0.811112	1.09508	0.12645	0.404154	no	Tyrosine-protein kinase Wzc (EC 2.7.10.2)
XLOC_002043	XLOC_002043	-	scf7180000000004|quiver:1656776-1657790	atcc55737	wgs7	OK	218.126	325.815	0.578893	1.09552	0.12735	0.406509	no	ATP-dependent DNA ligase (EC 6.5.1.1) clustered with Ku protein, LigD
XLOC_001671	XLOC_001671	-	scf7180000000004|quiver:850985-851387	atcc55737	wgs7	OK	1379.41	913.477	-0.594609	-1.0799	0.1276	0.406786	no	SSU ribosomal protein S16p
XLOC_000631	XLOC_000631	-	scf7180000000004|quiver:1753132-1753414	atcc55737	wgs7	OK	530.821	312.601	-0.763902	-1.12121	0.1289	0.409519	no	hypothetical protein
XLOC_000854	XLOC_000854	-	scf7180000000004|quiver:2331957-2332257	atcc55737	wgs7	OK	253.508	403.749	0.671426	1.05413	0.12895	0.409519	no	hypothetical protein
XLOC_001322	XLOC_001322	-	scf7180000000004|quiver:3566879-3567308	atcc55737	wgs7	OK	2517.65	1671.96	-0.590534	-1.0606	0.12895	0.409519	no	Cell division protein MraZ
XLOC_001078	XLOC_001078	-	scf7180000000004|quiver:2964993-2965404	atcc55737	wgs7	OK	189.46	301.763	0.671525	1.073	0.12935	0.410267	no	Nudix hydrolase family protein PA3470
XLOC_001798	XLOC_001798	-	scf7180000000004|quiver:1111265-1111427	atcc55737	wgs7	OK	245.683	548.988	1.15998	1.11439	0.12965	0.410696	no	hypothetical protein
XLOC_000983	XLOC_000983	-	scf7180000000004|quiver:2689032-2691309	atcc55737	wgs7	OK	155.709	233.722	0.585941	1.0686	0.1303	0.412231	no	Lead, cadmium, zinc and mercury transporting ATPase (EC 3.6.3.3) (EC 3.6.3.5); Copper-translocating P-type ATPase (EC 3.6.3.4)
XLOC_000642	XLOC_000642	-	scf7180000000004|quiver:1775978-1777447	atcc55737	wgs7	OK	1641.73	1077.54	-0.607477	-1.05912	0.13075	0.412923	no	Uracil phosphoribosyltransferase (EC 2.4.2.9)
XLOC_000838	XLOC_000838	-	scf7180000000004|quiver:2298982-2299867	atcc55737	wgs7	OK	267.895	397.092	0.567805	1.07291	0.13085	0.412923	no	Transmembrane protein
XLOC_000417	XLOC_000417	-	scf7180000000004|quiver:1072275-1072551	atcc55737	wgs7	OK	3588.03	2415.88	-0.570646	-1.06339	0.1317	0.414556	no	DNA-binding protein HU
XLOC_001028	XLOC_001028	-	scf7180000000004|quiver:2839761-2842704	atcc55737	wgs7	OK	289.122	146.907	-0.976775	-1.14929	0.13155	0.414556	no	DNA polymerase III subunits gamma and tau (EC 2.7.7.7)
XLOC_000678	XLOC_000678	-	scf7180000000004|quiver:1870072-1875486	atcc55737	wgs7	OK	409.069	847.804	1.05139	1.01916	0.1321	0.414559	no	Flavodoxin reductases (ferredoxin-NADPH reductases) family 1
XLOC_001680	XLOC_001680	-	scf7180000000004|quiver:861913-862825	atcc55737	wgs7	OK	113.86	176.284	0.630639	1.0753	0.1322	0.414559	no	putative DNA-binding protein
XLOC_002240	XLOC_002240	-	scf7180000000004|quiver:2184624-2185509	atcc55737	wgs7	OK	186.38	279.043	0.58224	1.05072	0.13215	0.414559	no	Transcriptional regulator, LysR family
XLOC_000026	XLOC_000026	-	scf7180000000004|quiver:95777-96089	atcc55737	wgs7	OK	168.022	274.661	0.709003	1.08684	0.1336	0.4155	no	hypothetical protein
XLOC_000056	XLOC_000056	-	scf7180000000004|quiver:168837-170091	atcc55737	wgs7	OK	170.238	250.407	0.556719	1.06978	0.13315	0.4155	no	tRNA-guanine transglycosylase (EC 2.4.2.29)
XLOC_000313	XLOC_000313	-	scf7180000000004|quiver:757149-757395	atcc55737	wgs7	OK	690.614	1107.15	0.680892	1.03814	0.13395	0.4155	no	Acyl carrier protein
XLOC_000873	XLOC_000873	-	scf7180000000004|quiver:2376920-2378860	atcc55737	wgs7	OK	457.765	678.534	0.567813	1.03505	0.1336	0.4155	no	Thiazole biosynthesis protein ThiG
XLOC_001228	XLOC_001228	-	scf7180000000004|quiver:3344210-3344405	atcc55737	wgs7	OK	7416.74	4882.08	-0.603289	-1.02223	0.1336	0.4155	no	hypothetical protein
XLOC_001548	XLOC_001548	-	scf7180000000004|quiver:599247-599685	atcc55737	wgs7	OK	414.859	268.381	-0.628338	-1.05628	0.134	0.4155	no	Hypothetical protein YaeJ with similarity to translation release factor
XLOC_001993	XLOC_001993	-	scf7180000000004|quiver:1546312-1546867	atcc55737	wgs7	OK	829.8	566.368	-0.551025	-1.06714	0.1327	0.4155	no	Hypoxanthine-guanine phosphoribosyltransferase (EC 2.4.2.8)
XLOC_002138	XLOC_002138	-	scf7180000000004|quiver:1916446-1917601	atcc55737	wgs7	OK	429.138	281.788	-0.606834	-1.0508	0.13335	0.4155	no	ROK-family transcriptional regulator
XLOC_002452	XLOC_002452	-	scf7180000000004|quiver:2794757-2797004	atcc55737	wgs7	OK	177.333	264.291	0.575662	1.05691	0.1339	0.4155	no	FIG01123849: hypothetical protein
XLOC_000361	XLOC_000361	-	scf7180000000004|quiver:921074-924272	atcc55737	wgs7	OK	144.428	214.774	0.572465	1.04204	0.1344	0.416016	no	Molybdate metabolism regulator
XLOC_001783	XLOC_001783	-	scf7180000000004|quiver:1076595-1077111	atcc55737	wgs7	OK	571.115	379.172	-0.590929	-1.08071	0.1345	0.416016	no	3-dehydroquinate dehydratase II (EC 4.2.1.10)
XLOC_001438	XLOC_001438	-	scf7180000000004|quiver:126358-126625	atcc55737	wgs7	OK	2998.72	1978.96	-0.599603	-1.01945	0.135	0.417045	no	SSU ribosomal protein S20p
XLOC_000147	XLOC_000147	-	scf7180000000004|quiver:360286-361579	atcc55737	wgs7	OK	129.993	197.717	0.605004	1.04679	0.1354	0.417493	no	O-antigen polymerase
XLOC_000380	XLOC_000380	-	scf7180000000004|quiver:963196-964450	atcc55737	wgs7	OK	393.775	219.554	-0.8428	-0.970287	0.1356	0.417493	no	Maltose/maltodextrin ABC transporter, substrate binding periplasmic protein MalE
XLOC_000636	XLOC_000636	-	scf7180000000004|quiver:1761616-1761910	atcc55737	wgs7	OK	3087.7	2063.55	-0.581407	-1.04315	0.1361	0.417493	no	FIG01121432: hypothetical protein
XLOC_000656	XLOC_000656	-	scf7180000000004|quiver:1804701-1805787	atcc55737	wgs7	OK	504.771	345.93	-0.54515	-1.01979	0.13575	0.417493	no	regulatory protein, LacI
XLOC_001470	XLOC_001470	-	scf7180000000004|quiver:240785-242060	atcc55737	wgs7	OK	389.892	222.913	-0.806593	-1.12005	0.13615	0.417493	no	Thymidine phosphorylase (EC 2.4.2.4)
XLOC_001832	XLOC_001832	-	scf7180000000004|quiver:1194457-1194811	atcc55737	wgs7	OK	517.187	328.787	-0.653535	-1.05819	0.13605	0.417493	no	Holo-[acyl-carrier protein] synthase (EC 2.7.8.7)
XLOC_002699	XLOC_002699	-	scf7180000000004|quiver:3414646-3416327	atcc55737	wgs7	OK	306.046	451.878	0.562184	1.04203	0.13645	0.417899	no	Zinc ABC transporter, inner membrane permease protein ZnuB
XLOC_000597	XLOC_000597	-	scf7180000000004|quiver:1652009-1652678	atcc55737	wgs7	OK	279.025	414.754	0.571864	1.0562	0.1368	0.417944	no	putative two-component system response regulator
XLOC_002054	XLOC_002054	-	scf7180000000004|quiver:1674035-1674692	atcc55737	wgs7	OK	114.216	177.919	0.639459	0.996764	0.13665	0.417944	no	hypothetical protein
XLOC_000928	XLOC_000928	-	scf7180000000004|quiver:2578134-2580651	atcc55737	wgs7	OK	81.4581	143.816	0.820091	1.06224	0.1371	0.417989	no	Mobile element protein
XLOC_002051	XLOC_002051	-	scf7180000000004|quiver:1670086-1670323	atcc55737	wgs7	OK	266.625	445.026	0.739075	1.04787	0.13715	0.417989	no	hypothetical protein
XLOC_001656	XLOC_001656	-	scf7180000000004|quiver:823302-824019	atcc55737	wgs7	OK	147.733	223.39	0.596578	1.03152	0.1378	0.419457	no	L-ribulose-5-phosphate 4-epimerase (EC 5.1.3.4)
XLOC_002266	XLOC_002266	-	scf7180000000004|quiver:2259656-2261375	atcc55737	wgs7	OK	611.305	390.252	-0.647486	-1.06027	0.138	0.419554	no	NAD-dependent malic enzyme (EC 1.1.1.38)
XLOC_000588	XLOC_000588	-	scf7180000000004|quiver:1632849-1633200	atcc55737	wgs7	OK	1304.34	886.83	-0.556591	-1.04002	0.1384	0.420257	no	FKBP-type peptidyl-prolyl cis-trans isomerase
XLOC_000685	XLOC_000685	-	scf7180000000004|quiver:1891632-1895313	atcc55737	wgs7	OK	174.929	268.754	0.619513	1.05403	0.14025	0.42484	no	Chitinase (EC 3.2.1.14)
XLOC_001725	XLOC_001725	-	scf7180000000004|quiver:950984-951431	atcc55737	wgs7	OK	132.723	211.312	0.670948	1.02969	0.1401	0.42484	no	ElaA protein
XLOC_000804	XLOC_000804	-	scf7180000000004|quiver:2221838-2222657	atcc55737	wgs7	OK	250.536	367.394	0.552309	1.03681	0.1412	0.425649	no	Methionine ABC transporter ATP-binding protein
XLOC_001213	XLOC_001213	-	scf7180000000004|quiver:3320070-3320709	atcc55737	wgs7	OK	426.862	289.75	-0.558962	-1.0637	0.14105	0.425649	no	Translation initiation factor 3
XLOC_001446	XLOC_001446	-	scf7180000000004|quiver:143014-146129	atcc55737	wgs7	OK	510.02	779.977	0.612877	1.00837	0.1412	0.425649	no	ABC transporter membrane-spanning protein
XLOC_002548	XLOC_002548	-	scf7180000000004|quiver:3066977-3067244	atcc55737	wgs7	OK	846.142	536.056	-0.658517	-1.07005	0.1412	0.425649	no	Phosphocarrier protein of PTS system
XLOC_002734	XLOC_002734	-	scf7180000000004|quiver:3519020-3519614	atcc55737	wgs7	OK	788.882	544.033	-0.536115	-1.02095	0.14145	0.425887	no	Cytochrome c oxidase polypeptide III (EC 1.9.3.1)
XLOC_001978	XLOC_001978	-	scf7180000000004|quiver:1515887-1516655	atcc55737	wgs7	OK	167.755	253.546	0.595892	1.03882	0.1417	0.426126	no	Dienelactone hydrolase family
XLOC_002003	XLOC_002003	-	scf7180000000004|quiver:1573506-1574853	atcc55737	wgs7	OK	819.176	546.12	-0.584957	-1.03318	0.14215	0.426964	no	Amine oxidase [flavin-containing] (EC 1.4.3.4)
XLOC_002281	XLOC_002281	-	scf7180000000004|quiver:2320415-2321735	atcc55737	wgs7	OK	288.246	423.294	0.554362	1.05053	0.14265	0.42795	no	FIG00945301: hypothetical protein
XLOC_001209	XLOC_001209	-	scf7180000000004|quiver:3311232-3312102	atcc55737	wgs7	OK	1004.56	688.381	-0.545283	-1.00506	0.14395	0.431331	no	membrane spanning protein
XLOC_000238	XLOC_000238	-	scf7180000000004|quiver:545706-546975	atcc55737	wgs7	OK	62.8975	107.727	0.77631	0.980208	0.1442	0.431561	no	Mobile element protein
XLOC_001701	XLOC_001701	-	scf7180000000004|quiver:903266-904109	atcc55737	wgs7	OK	635.268	407.458	-0.640713	-0.917217	0.14465	0.432389	no	Protein containing transglutaminase-like domain, putative cysteine protease
XLOC_002598	XLOC_002598	-	scf7180000000004|quiver:3175827-3176102	atcc55737	wgs7	OK	263.399	518.656	0.977527	1.02691	0.14495	0.432767	no	hypothetical protein
XLOC_001308	XLOC_001308	-	scf7180000000004|quiver:3524645-3525290	atcc55737	wgs7	OK	708.371	483.578	-0.550757	-1.04275	0.14565	0.4333	no	FIG056164: rhomboid family serine protease
XLOC_001420	XLOC_001420	-	scf7180000000004|quiver:90935-91310	atcc55737	wgs7	OK	210.185	329.408	0.648215	1.03428	0.14535	0.4333	no	hypothetical protein
XLOC_001564	XLOC_001564	-	scf7180000000004|quiver:627817-628672	atcc55737	wgs7	OK	106.52	160.738	0.593582	1.01017	0.1456	0.4333	no	Endoglucanase H precursor (EC 3.2.1.4) (EgH) (Endo-1,4-beta-glucanase H) (Cellulase H)
XLOC_000458	XLOC_000458	-	scf7180000000004|quiver:1196988-1197813	atcc55737	wgs7	OK	177.956	264.802	0.573392	1.0342	0.1463	0.434715	no	hypothetical protein
XLOC_002074	XLOC_002074	-	scf7180000000004|quiver:1754529-1755873	atcc55737	wgs7	OK	637.22	429.031	-0.570709	-0.995361	0.14735	0.437314	no	FIG00945336: hypothetical protein
XLOC_000561	XLOC_000561	-	scf7180000000004|quiver:1568140-1569013	atcc55737	wgs7	OK	414.196	282.337	-0.552895	-1.01315	0.14795	0.438051	no	Aminodeoxychorismate lyase (EC 4.1.3.38)
XLOC_000663	XLOC_000663	-	scf7180000000004|quiver:1820770-1821910	atcc55737	wgs7	OK	1838.03	1161.22	-0.662518	-0.993666	0.14785	0.438051	no	hypothetical protein
XLOC_001148	XLOC_001148	-	scf7180000000004|quiver:3159086-3159515	atcc55737	wgs7	OK	252.319	383.461	0.603828	1.00802	0.14855	0.438786	no	hypothetical protein
XLOC_002150	XLOC_002150	-	scf7180000000004|quiver:1956211-1956658	atcc55737	wgs7	OK	1296.06	866.432	-0.580976	-1.00959	0.1484	0.438786	no	LSU ribosomal protein L9p
XLOC_001328	XLOC_001328	-	scf7180000000004|quiver:3582401-3583187	atcc55737	wgs7	OK	235.081	134.39	-0.806729	-1.25776	0.14875	0.438857	no	COG1496: Uncharacterized conserved protein
XLOC_002439	XLOC_002439	-	scf7180000000004|quiver:2755042-2759492	atcc55737	wgs7	OK	505.408	823.637	0.70456	0.96695	0.14975	0.441285	no	Lipid A export ATP-binding/permease protein MsbA
XLOC_001430	XLOC_001430	-	scf7180000000004|quiver:104549-105233	atcc55737	wgs7	OK	151.651	229.617	0.598482	1.01947	0.15065	0.44289	no	Transcriptional regulator, AraC family
XLOC_001982	XLOC_001982	-	scf7180000000004|quiver:1523071-1524628	atcc55737	wgs7	OK	222.651	323.126	0.537314	1.02007	0.1506	0.44289	no	drug resistance transporter, EmrB/QacA subfamily
XLOC_002271	XLOC_002271	-	scf7180000000004|quiver:2273169-2275068	atcc55737	wgs7	OK	209.829	309.516	0.560798	1.01981	0.1509	0.443102	no	Lead, cadmium, zinc and mercury transporting ATPase (EC 3.6.3.3) (EC 3.6.3.5); Copper-translocating P-type ATPase (EC 3.6.3.4)
XLOC_000039	XLOC_000039	-	scf7180000000004|quiver:114772-115474	atcc55737	wgs7	OK	465.319	320.733	-0.536844	-1.01318	0.15115	0.443314	no	FrnE protein
XLOC_002082	XLOC_002082	-	scf7180000000004|quiver:1774573-1775062	atcc55737	wgs7	OK	253.621	158.793	-0.675531	-0.977059	0.15155	0.443965	no	tRNA-specific adenosine-34 deaminase (EC 3.5.4.-)
XLOC_000780	XLOC_000780	-	scf7180000000004|quiver:2142564-2142855	atcc55737	wgs7	OK	189.755	301.807	0.669488	1.00504	0.15225	0.445492	no	Transcriptional regulator, AraC family
XLOC_000367	XLOC_000367	-	scf7180000000004|quiver:934494-934988	atcc55737	wgs7	OK	339.543	608.222	0.841002	0.983679	0.1526	0.445993	no	Helix-turn-helix motif
XLOC_000542	XLOC_000542	-	scf7180000000004|quiver:1491229-1491361	atcc55737	wgs7	OK	3171.58	1013.65	-1.64565	-1.9998	0.1529	0.446262	no	hypothetical protein
XLOC_002112	XLOC_002112	-	scf7180000000004|quiver:1847955-1849386	atcc55737	wgs7	OK	164.838	238.172	0.530959	0.983553	0.15305	0.446262	no	Aspartyl-tRNA(Asn) amidotransferase subunit A (EC 6.3.5.6) @ Glutamyl-tRNA(Gln) amidotransferase subunit A (EC 6.3.5.7)
XLOC_000670	XLOC_000670	-	scf7180000000004|quiver:1850585-1851413	atcc55737	wgs7	OK	176.717	260.334	0.558923	0.984952	0.1537	0.44659	no	decarboxylase
XLOC_002047	XLOC_002047	-	scf7180000000004|quiver:1665463-1665757	atcc55737	wgs7	OK	1202.55	808.463	-0.572838	-0.980206	0.15365	0.44659	no	FIG00761799: membrane protein
XLOC_002544	XLOC_002544	-	scf7180000000004|quiver:3048478-3056358	atcc55737	wgs7	OK	567.264	1046.99	0.884158	0.705746	0.15335	0.44659	no	Tyrosine-protein kinase EpsD (EC 2.7.10.2)
XLOC_002611	XLOC_002611	-	scf7180000000004|quiver:3190750-3190978	atcc55737	wgs7	OK	203.971	343.93	0.753752	0.994412	0.15395	0.446796	no	hypothetical protein
XLOC_001435	XLOC_001435	-	scf7180000000004|quiver:111929-112514	atcc55737	wgs7	OK	130.57	196.333	0.58848	0.980609	0.15435	0.446916	no	Transcriptional regulator, TetR family
XLOC_002180	XLOC_002180	-	scf7180000000004|quiver:2030271-2030553	atcc55737	wgs7	OK	260.739	418.695	0.683291	1.02671	0.15435	0.446916	no	Transcriptional regulator, HxlR family
XLOC_001243	XLOC_001243	-	scf7180000000004|quiver:3373986-3375269	atcc55737	wgs7	OK	362.773	528.753	0.543528	0.989164	0.15545	0.449579	no	hypothetical protein
XLOC_000959	XLOC_000959	-	scf7180000000004|quiver:2641163-2642462	atcc55737	wgs7	OK	602.594	412.813	-0.545697	-1.0013	0.15615	0.45108	no	Glycosyl transferase, group 1
XLOC_000058	XLOC_000058	-	scf7180000000004|quiver:172220-174361	atcc55737	wgs7	OK	344.948	502.767	0.54351	0.991794	0.15805	0.452285	no	ABC transporter, ATP-binding protein
XLOC_000348	XLOC_000348	-	scf7180000000004|quiver:874154-874745	atcc55737	wgs7	OK	225.804	147.052	-0.618748	-0.965325	0.15775	0.452285	no	GCN5-related N-acetyltransferase
XLOC_000376	XLOC_000376	-	scf7180000000004|quiver:952557-953436	atcc55737	wgs7	OK	183.909	265.533	0.529896	1.01744	0.1582	0.452285	no	YpfJ protein, zinc metalloprotease superfamily
XLOC_000607	XLOC_000607	-	scf7180000000004|quiver:1685174-1686383	atcc55737	wgs7	OK	84.4736	142.168	0.751024	1.02909	0.1572	0.452285	no	FIG01029243: hypothetical protein
XLOC_000923	XLOC_000923	-	scf7180000000004|quiver:2562983-2564348	atcc55737	wgs7	OK	24.1854	38.6012	0.674507	1.01758	0.15685	0.452285	no	FIG00830864: hypothetical protein
XLOC_001273	XLOC_001273	-	scf7180000000004|quiver:3435570-3437631	atcc55737	wgs7	OK	604.656	397.333	-0.605766	-1.01691	0.1576	0.452285	no	Transketolase (EC 2.2.1.1)
XLOC_001720	XLOC_001720	-	scf7180000000004|quiver:943457-944120	atcc55737	wgs7	OK	752.395	527.814	-0.511461	-0.970805	0.1575	0.452285	no	Trifolitoxin immunity protein
XLOC_002119	XLOC_002119	-	scf7180000000004|quiver:1859883-1861359	atcc55737	wgs7	OK	191.606	278.769	0.540928	1.0206	0.1573	0.452285	no	hypothetical protein
XLOC_002605	XLOC_002605	-	scf7180000000004|quiver:3187327-3187513	atcc55737	wgs7	OK	171.76	322.01	0.906715	0.990123	0.1581	0.452285	no	hypothetical protein
XLOC_000023	XLOC_000023	-	scf7180000000004|quiver:91657-92916	atcc55737	wgs7	OK	238.349	425.016	0.834442	0.953156	0.1588	0.452354	no	Mobile element protein
XLOC_001331	XLOC_001331	-	scf7180000000004|quiver:3584345-3585440	atcc55737	wgs7	OK	1260.17	829.934	-0.60255	-1.01438	0.15895	0.452354	no	FIG00945234: hypothetical protein
XLOC_001922	XLOC_001922	-	scf7180000000004|quiver:1379270-1379414	atcc55737	wgs7	OK	1106.58	471.505	-1.23077	-1.12915	0.1587	0.452354	no	hypothetical protein
XLOC_002114	XLOC_002114	-	scf7180000000004|quiver:1852418-1852769	atcc55737	wgs7	OK	102.598	168.983	0.719868	1.00524	0.15855	0.452354	no	hypothetical protein
XLOC_001307	XLOC_001307	-	scf7180000000004|quiver:3524052-3524565	atcc55737	wgs7	OK	941.957	648.995	-0.537455	-0.991054	0.15915	0.452407	no	Peptidyl-prolyl cis-trans isomerase (EC 5.2.1.8)
XLOC_001280	XLOC_001280	-	scf7180000000004|quiver:3446678-3448409	atcc55737	wgs7	OK	198.334	290.327	0.549748	0.983817	0.1603	0.454173	no	Vancomycin B-type resistance protein VanW
XLOC_001292	XLOC_001292	-	scf7180000000004|quiver:3475401-3476739	atcc55737	wgs7	OK	453.718	313.502	-0.533318	-0.989924	0.16025	0.454173	no	hypothetical protein
XLOC_002291	XLOC_002291	-	scf7180000000004|quiver:2344471-2346690	atcc55737	wgs7	OK	195.133	#NAME?	inf	#NAME?	0.16035	0.454173	no	putative integral membrane protein
XLOC_002521	XLOC_002521	-	scf7180000000004|quiver:2968828-2969173	atcc55737	wgs7	OK	187.776	298.332	0.667904	1.0112	0.1605	0.454173	no	hypothetical protein
XLOC_002310	XLOC_002310	-	scf7180000000004|quiver:2392709-2394905	atcc55737	wgs7	OK	227.233	340.389	0.583011	0.975531	0.16085	0.454647	no	Multimodular transpeptidase-transglycosylase (EC 2.4.1.129) (EC 3.4.-.-)
XLOC_001490	XLOC_001490	-	scf7180000000004|quiver:333846-334023	atcc55737	wgs7	OK	927.899	546.819	-0.762904	-1.03246	0.16225	0.45799	no	FIG00945360: hypothetical protein
XLOC_001987	XLOC_001987	-	scf7180000000004|quiver:1539744-1540341	atcc55737	wgs7	OK	1496.58	1019.81	-0.553371	-0.9879	0.1624	0.45799	no	FIG00945685: hypothetical protein
XLOC_000051	XLOC_000051	-	scf7180000000004|quiver:146341-148833	atcc55737	wgs7	OK	180.382	300.789	0.737701	0.977219	0.16285	0.458644	no	dicarboxylic acid transporter PcaT
XLOC_002687	XLOC_002687	-	scf7180000000004|quiver:3398983-3400150	atcc55737	wgs7	OK	175.951	251.715	0.516618	1.00848	0.163	0.458644	no	UDP-glucose dehydrogenase (EC 1.1.1.22)
XLOC_002021	XLOC_002021	-	scf7180000000004|quiver:1601563-1604698	atcc55737	wgs7	OK	331.686	495.462	0.578956	0.941493	0.1632	0.45869	no	putative integral membrane protein
XLOC_002656	XLOC_002656	-	scf7180000000004|quiver:3308246-3309293	atcc55737	wgs7	OK	604.452	417.847	-0.532653	-0.982471	0.16395	0.460279	no	Predicted dye-decolorizing peroxidase (DyP), encapsulated subgroup
XLOC_002683	XLOC_002683	-	scf7180000000004|quiver:3382825-3383827	atcc55737	wgs7	OK	1007.85	688.605	-0.54953	-0.969708	0.1643	0.460742	no	two-component system sensor kinase
XLOC_000210	XLOC_000210	-	scf7180000000004|quiver:495583-495928	atcc55737	wgs7	OK	1338.85	933.167	-0.52079	-0.955265	0.16475	0.461485	no	DNA-directed RNA polymerase omega subunit (EC 2.7.7.6)
XLOC_001493	XLOC_001493	-	scf7180000000004|quiver:339323-340394	atcc55737	wgs7	OK	153.354	223.628	0.544233	0.993871	0.165	0.461667	no	hypothetical protein
XLOC_001152	XLOC_001152	-	scf7180000000004|quiver:3203351-3204420	atcc55737	wgs7	OK	271.753	398.065	0.550708	0.983934	0.16545	0.462407	no	hypothetical protein
XLOC_002591	XLOC_002591	-	scf7180000000004|quiver:3163449-3163857	atcc55737	wgs7	OK	149.423	236.38	0.661702	0.945517	0.16595	0.463285	no	hypothetical protein
XLOC_001058	XLOC_001058	-	scf7180000000004|quiver:2918861-2922575	atcc55737	wgs7	OK	226.815	535.095	1.23828	1.02173	0.1665	0.463782	no	Oligopeptide transport system permease protein OppB (TC 3.A.1.5.1)
XLOC_001829	XLOC_001829	-	scf7180000000004|quiver:1187232-1188815	atcc55737	wgs7	OK	#NAME?	176.42	inf	#NAME?	0.1665	0.463782	no	TsaB protein, required for threonylcarbamoyladenosine (t(6)A) formation in tRNA
XLOC_000028	XLOC_000028	-	scf7180000000004|quiver:96263-96527	atcc55737	wgs7	OK	160.439	261.81	0.706499	1.00508	0.1668	0.464099	no	hypothetical protein
XLOC_001440	XLOC_001440	-	scf7180000000004|quiver:130627-130828	atcc55737	wgs7	OK	790.953	496.028	-0.673173	-0.979466	0.16765	0.465184	no	hypothetical protein
XLOC_001663	XLOC_001663	-	scf7180000000004|quiver:842695-843130	atcc55737	wgs7	OK	134.979	208.084	0.624434	0.974719	0.16775	0.465184	no	Endonuclease (EC 3.1.-.-)
XLOC_001913	XLOC_001913	-	scf7180000000004|quiver:1358904-1359405	atcc55737	wgs7	OK	246.595	365.509	0.567762	0.935235	0.1676	0.465184	no	hypothetical protein
XLOC_001682	XLOC_001682	-	scf7180000000004|quiver:867017-867566	atcc55737	wgs7	OK	1346.94	916.314	-0.555772	-0.942753	0.1687	0.46678	no	COG1399 protein, clustered with ribosomal protein L32p
XLOC_002769	XLOC_002769	-	scf7180000000004|quiver:3647735-3649903	atcc55737	wgs7	OK	103.831	#NAME?	inf	#NAME?	0.1687	0.46678	no	putative ATP-binding protein
XLOC_000782	XLOC_000782	-	scf7180000000004|quiver:2146592-2147006	atcc55737	wgs7	OK	251.93	375.13	0.57437	0.966006	0.17015	0.47027	no	Putative DNA polymerase III epsilon subunit
XLOC_000790	XLOC_000790	-	scf7180000000004|quiver:2168418-2169969	atcc55737	wgs7	OK	36.8846	62.1072	0.75174	0.977192	0.17085	0.471682	no	Mobile element protein
XLOC_000601	XLOC_000601	-	scf7180000000004|quiver:1671009-1671237	atcc55737	wgs7	OK	330.505	515.045	0.640025	0.943893	0.17145	0.472815	no	Cation transport regulator chaB
XLOC_000504	XLOC_000504	-	scf7180000000004|quiver:1379709-1381380	atcc55737	wgs7	OK	96.5869	136.237	0.496217	0.976313	0.17215	0.473203	no	Group B streptococcal surface immunogenic protein
XLOC_000903	XLOC_000903	-	scf7180000000004|quiver:2496862-2498439	atcc55737	wgs7	OK	284.583	413.581	0.539324	0.945326	0.17235	0.473203	no	Hydroxymethylpyrimidine phosphate kinase ThiD (EC 2.7.4.7)
XLOC_001859	XLOC_001859	-	scf7180000000004|quiver:1238049-1238418	atcc55737	wgs7	OK	865.277	583.693	-0.567951	-0.964075	0.1719	0.473203	no	LSU ribosomal protein L14p (L23e)
XLOC_002305	XLOC_002305	-	scf7180000000004|quiver:2379644-2379809	atcc55737	wgs7	OK	248.048	483.194	0.961981	0.971364	0.17225	0.473203	no	hypothetical protein
XLOC_000149	XLOC_000149	-	scf7180000000004|quiver:364245-367370	atcc55737	wgs7	OK	313.92	211.488	-0.569817	-0.939167	0.1727	0.473643	no	Asparagine synthetase [glutamine-hydrolyzing] (EC 6.3.5.4)
XLOC_001644	XLOC_001644	-	scf7180000000004|quiver:805021-805330	atcc55737	wgs7	OK	553.352	363.011	-0.608184	-0.983254	0.1732	0.473861	no	hypothetical protein
XLOC_002455	XLOC_002455	-	scf7180000000004|quiver:2799841-2801170	atcc55737	wgs7	OK	1094.85	0	#NAME?	#NAME?	0.17315	0.473861	no	hypothetical protein
XLOC_002736	XLOC_002736	-	scf7180000000004|quiver:3522052-3522406	atcc55737	wgs7	OK	138.641	220.187	0.667375	0.984581	0.17335	0.473861	no	hypothetical protein
XLOC_002600	XLOC_002600	-	scf7180000000004|quiver:3178354-3179835	atcc55737	wgs7	OK	197.444	479.987	1.28155	0.788261	0.17375	0.474435	no	Phage protein
XLOC_000134	XLOC_000134	-	scf7180000000004|quiver:330075-331004	atcc55737	wgs7	OK	3254.03	1905.89	-0.771758	-0.904613	0.17435	0.475032	no	RNA polymerase sigma-54 factor RpoN
XLOC_001918	XLOC_001918	-	scf7180000000004|quiver:1371366-1371735	atcc55737	wgs7	OK	209.512	317.918	0.601626	0.971216	0.17435	0.475032	no	hypothetical protein
XLOC_000139	XLOC_000139	-	scf7180000000004|quiver:344662-346684	atcc55737	wgs7	OK	155.472	220.968	0.507187	0.955093	0.1746	0.475194	no	Transcription termination factor Rho
XLOC_002751	XLOC_002751	-	scf7180000000004|quiver:3556708-3559675	atcc55737	wgs7	OK	449.159	288.198	-0.640164	-0.986734	0.17515	0.476171	no	Glycine dehydrogenase [decarboxylating] (glycine cleavage system P protein) (EC 1.4.4.2)
XLOC_001873	XLOC_001873	-	scf7180000000004|quiver:1264703-1265138	atcc55737	wgs7	OK	1796.94	1237.92	-0.537625	-0.938304	0.17565	0.476763	no	SSU ribosomal protein S7p (S5e)
XLOC_002580	XLOC_002580	-	scf7180000000004|quiver:3138842-3139496	atcc55737	wgs7	OK	304.173	202.895	-0.58416	-0.95462	0.17575	0.476763	no	Cobalt-precorrin-8x methylmutase (EC 5.4.1.2)
XLOC_000880	XLOC_000880	-	scf7180000000004|quiver:2404272-2404981	atcc55737	wgs7	OK	194.352	351.105	0.853233	0.930525	0.176	0.476922	no	hypothetical protein
XLOC_000986	XLOC_000986	-	scf7180000000004|quiver:2695002-2695746	atcc55737	wgs7	OK	198.755	286.861	0.529361	0.96216	0.17645	0.477622	no	hypothetical protein
XLOC_001621	XLOC_001621	-	scf7180000000004|quiver:758779-759289	atcc55737	wgs7	OK	1198.03	842.933	-0.507171	-0.967944	0.17725	0.477982	no	hypothetical protein
XLOC_001668	XLOC_001668	-	scf7180000000004|quiver:849352-850105	atcc55737	wgs7	OK	148.054	216.979	0.551428	0.971729	0.17735	0.477982	no	tRNA (Guanine37-N1) -methyltransferase (EC 2.1.1.31)
XLOC_002425	XLOC_002425	-	scf7180000000004|quiver:2709754-2716917	atcc55737	wgs7	OK	685.698	1167.22	0.767427	0.953688	0.17685	0.477982	no	Glycosyl transferase, group 2 family protein
XLOC_002525	XLOC_002525	-	scf7180000000004|quiver:2986091-2987731	atcc55737	wgs7	OK	564.951	808.791	0.51764	0.954134	0.17735	0.477982	no	probable sugar ABC transporter, permease protein
XLOC_000195	XLOC_000195	-	scf7180000000004|quiver:467936-469998	atcc55737	wgs7	OK	675.511	428.872	-0.655432	-0.943884	0.17775	0.478543	no	Hydroxyacylglutathione hydrolase (EC 3.1.2.6)
XLOC_002204	XLOC_002204	-	scf7180000000004|quiver:2106323-2107250	atcc55737	wgs7	OK	1429.57	976.694	-0.549608	-0.933457	0.17805	0.478833	no	Bifunctional protein: zinc-containing alcohol dehydrogenase; quinone oxidoreductase ( NADPH:quinone reductase) (EC 1.1.1.-); Similar to arginate lyase
XLOC_000972	XLOC_000972	-	scf7180000000004|quiver:2670628-2671459	atcc55737	wgs7	OK	408.642	281.738	-0.536484	-0.932694	0.17885	0.480467	no	Thiosulfate sulfurtransferase, rhodanese (EC 2.8.1.1)
XLOC_000131	XLOC_000131	-	scf7180000000004|quiver:318405-323303	atcc55737	wgs7	OK	795.708	1250.82	0.652563	0.944504	0.17995	0.482901	no	FIG00946150: hypothetical protein
XLOC_001293	XLOC_001293	-	scf7180000000004|quiver:3479830-3481165	atcc55737	wgs7	OK	750.877	517.804	-0.536172	-0.917265	0.18055	0.48399	no	Glutamine synthetase type I (EC 6.3.1.2)
XLOC_000183	XLOC_000183	-	scf7180000000004|quiver:448185-448749	atcc55737	wgs7	OK	297.629	195.654	-0.605211	-0.930128	0.1815	0.484973	no	hypothetical membrane spanning protein
XLOC_001332	XLOC_001332	-	scf7180000000004|quiver:3585757-3587741	atcc55737	wgs7	OK	1803.8	1195.2	-0.59379	-0.947141	0.18145	0.484973	no	putative DNA-binding protein
XLOC_002034	XLOC_002034	-	scf7180000000004|quiver:1636810-1639920	atcc55737	wgs7	OK	#NAME?	315.3	inf	#NAME?	0.1812	0.484973	no	RNA polymerase sigma factor RpoD
XLOC_002635	XLOC_002635	-	scf7180000000004|quiver:3236490-3236988	atcc55737	wgs7	OK	137.297	208.19	0.600605	0.933482	0.1828	0.487923	no	5-formyltetrahydrofolate cyclo-ligase (EC 6.3.3.2)
XLOC_000175	XLOC_000175	-	scf7180000000004|quiver:422761-424375	atcc55737	wgs7	OK	138.949	198.173	0.5122	0.955237	0.18335	0.487969	no	HNH endonuclease
XLOC_000328	XLOC_000328	-	scf7180000000004|quiver:799863-803464	atcc55737	wgs7	OK	356.904	515.725	0.531067	0.914806	0.1835	0.487969	no	Quinolinate synthetase (EC 2.5.1.72)
XLOC_002426	XLOC_002426	-	scf7180000000004|quiver:2717742-2718753	atcc55737	wgs7	OK	207.639	292.976	0.496705	0.937694	0.1836	0.487969	no	Putative dihydropyrimidine dehydrogenase [NADP+], similar to dihydroorotate dehydrogenase
XLOC_002634	XLOC_002634	-	scf7180000000004|quiver:3236048-3236345	atcc55737	wgs7	OK	888.313	598.872	-0.56882	-0.937633	0.18355	0.487969	no	Type I antifreeze protein
XLOC_000479	XLOC_000479	-	scf7180000000004|quiver:1326243-1327494	atcc55737	wgs7	OK	490.231	346.861	-0.499103	-0.917098	0.1852	0.490413	no	Menaquinone-specific isochorismate synthase (EC 5.4.4.2)
XLOC_001104	XLOC_001104	-	scf7180000000004|quiver:3045608-3045770	atcc55737	wgs7	OK	202.722	409.874	1.01568	0.972316	0.1851	0.490413	no	hypothetical protein
XLOC_001495	XLOC_001495	-	scf7180000000004|quiver:351285-354023	atcc55737	wgs7	OK	138.899	228.2	0.716262	0.907647	0.1857	0.490413	no	Glycosyltransferase
XLOC_001718	XLOC_001718	-	scf7180000000004|quiver:939219-940014	atcc55737	wgs7	OK	609.755	433.85	-0.491032	-0.934256	0.1854	0.490413	no	ABC transporter, ATP-binding protein
XLOC_002242	XLOC_002242	-	scf7180000000004|quiver:2189197-2190061	atcc55737	wgs7	OK	290.274	411.313	0.502824	0.952604	0.185	0.490413	no	Inosose isomerase (EC 5.3.99.-)
XLOC_002540	XLOC_002540	-	scf7180000000004|quiver:3035995-3036970	atcc55737	wgs7	OK	131.667	194.502	0.56289	0.93396	0.18555	0.490413	no	putative glycosyltransferase
XLOC_000562	XLOC_000562	-	scf7180000000004|quiver:1569018-1570107	atcc55737	wgs7	OK	329.98	231.597	-0.510766	-0.901772	0.18655	0.491097	no	putative dipeptidase
XLOC_000934	XLOC_000934	-	scf7180000000004|quiver:2587590-2588991	atcc55737	wgs7	OK	204.093	290.805	0.510827	0.94437	0.1863	0.491097	no	Transcriptional regulator, GntR family domain / Aspartate aminotransferase (EC 2.6.1.1)
XLOC_001472	XLOC_001472	-	scf7180000000004|quiver:249485-249929	atcc55737	wgs7	OK	430.371	294.475	-0.547433	-0.90972	0.18645	0.491097	no	hypothetical protein
XLOC_001473	XLOC_001473	-	scf7180000000004|quiver:253710-254238	atcc55737	wgs7	OK	824.744	589.595	-0.484223	-0.903819	0.1869	0.4915	no	Integral membrane protein
XLOC_000239	XLOC_000239	-	scf7180000000004|quiver:549918-553829	atcc55737	wgs7	OK	241.934	351.046	0.537048	0.92641	0.18745	0.492427	no	HEN1 C-terminal domain; double-stranded RNA 3'-methylase
XLOC_000835	XLOC_000835	-	scf7180000000004|quiver:2293954-2295160	atcc55737	wgs7	OK	241.71	337.406	0.481208	0.924989	0.1878	0.492577	no	Biosynthetic Aromatic amino acid aminotransferase beta (EC 2.6.1.57)
XLOC_002367	XLOC_002367	-	scf7180000000004|quiver:2541408-2541801	atcc55737	wgs7	OK	240.764	361.268	0.585449	0.941733	0.18805	0.492577	no	hypothetical protein
XLOC_002629	XLOC_002629	-	scf7180000000004|quiver:3220606-3221683	atcc55737	wgs7	OK	206.929	288.209	0.477979	0.922127	0.1881	0.492577	no	Transaldolase (EC 2.2.1.2)
XLOC_000404	XLOC_000404	-	scf7180000000004|quiver:1036139-1038440	atcc55737	wgs7	OK	213.573	364.21	0.770043	0.876338	0.18935	0.49533	no	putative ABC transport system transmembrane protein
XLOC_002573	XLOC_002573	-	scf7180000000004|quiver:3109758-3111198	atcc55737	wgs7	OK	244.112	343.175	0.4914	0.930612	0.18985	0.496117	no	L-serine dehydratase (EC 4.3.1.17)
XLOC_001249	XLOC_001249	-	scf7180000000004|quiver:3384438-3385125	atcc55737	wgs7	OK	1001.89	705.452	-0.506108	-0.944705	0.1909	0.497818	no	two-component system response regulator
XLOC_002072	XLOC_002072	-	scf7180000000004|quiver:1750955-1751648	atcc55737	wgs7	OK	174.731	257.612	0.560068	0.935146	0.19085	0.497818	no	hypothetical protein
XLOC_001169	XLOC_001169	-	scf7180000000004|quiver:3231683-3232670	atcc55737	wgs7	OK	222.509	313.922	0.496543	0.939838	0.1912	0.498079	no	Myo-inositol 2-dehydrogenase (EC 1.1.1.18)
XLOC_000331	XLOC_000331	-	scf7180000000004|quiver:806191-806782	atcc55737	wgs7	OK	153.01	223.753	0.548278	0.912881	0.19185	0.499251	no	hypothetical protein
XLOC_001503	XLOC_001503	-	scf7180000000004|quiver:390169-391966	atcc55737	wgs7	OK	399.262	280.332	-0.5102	-0.925114	0.1924	0.50016	no	Phosphoglucomutase (EC 5.4.2.2)
XLOC_000855	XLOC_000855	-	scf7180000000004|quiver:2334851-2336282	atcc55737	wgs7	OK	286.471	401.639	0.487511	0.920294	0.19265	0.500288	no	putative transmembrane efflux protein
XLOC_001907	XLOC_001907	-	scf7180000000004|quiver:1335828-1336113	atcc55737	wgs7	OK	961.146	665.95	-0.529343	-0.894191	0.1931	0.500414	no	Autoinducer 2 (AI-2) modifying protein LsrG
XLOC_002644	XLOC_002644	-	scf7180000000004|quiver:3264379-3267276	atcc55737	wgs7	OK	124.336	240.803	0.953616	0.875698	0.19305	0.500414	no	Transcriptional regulator, ArsR family
XLOC_000918	XLOC_000918	-	scf7180000000004|quiver:2555703-2556405	atcc55737	wgs7	OK	209.816	299.614	0.513982	0.908945	0.19405	0.502088	no	Transcriptional regulator, IclR family
XLOC_001924	XLOC_001924	-	scf7180000000004|quiver:1384645-1387418	atcc55737	wgs7	OK	4338.6	1423.55	-1.60774	-1.25682	0.19435	0.502088	no	Branched-chain amino acid transport ATP-binding protein LivF (TC 3.A.1.4.1)
XLOC_002200	XLOC_002200	-	scf7180000000004|quiver:2092822-2093944	atcc55737	wgs7	OK	135.853	198.579	0.54767	0.90413	0.19435	0.502088	no	Major facilitator family transporter
XLOC_000907	XLOC_000907	-	scf7180000000004|quiver:2514266-2515784	atcc55737	wgs7	OK	352.395	502.027	0.51057	0.903161	0.19585	0.505439	no	putative dipeptidase
XLOC_000156	XLOC_000156	-	scf7180000000004|quiver:378742-380380	atcc55737	wgs7	OK	624.009	433.173	-0.526623	-0.897062	0.1974	0.507166	no	ATP synthase alpha chain (EC 3.6.3.14)
XLOC_000441	XLOC_000441	-	scf7180000000004|quiver:1133875-1134742	atcc55737	wgs7	OK	221.507	310.976	0.489455	0.879214	0.1982	0.507166	no	hypothetical protein
XLOC_001296	XLOC_001296	-	scf7180000000004|quiver:3491049-3492339	atcc55737	wgs7	OK	167.542	234.1	0.482606	0.906321	0.19765	0.507166	no	hypothetical protein
XLOC_001517	XLOC_001517	-	scf7180000000004|quiver:476355-477228	atcc55737	wgs7	OK	297.659	209.054	-0.509788	-0.900207	0.1973	0.507166	no	COG0596: Predicted hydrolases or acyltransferases (alpha/beta hydrolase superfamily)
XLOC_002004	XLOC_002004	-	scf7180000000004|quiver:1575574-1576015	atcc55737	wgs7	OK	207.276	304.655	0.555626	0.899564	0.1973	0.507166	no	hypothetical protein
XLOC_002472	XLOC_002472	-	scf7180000000004|quiver:2860537-2861029	atcc55737	wgs7	OK	471.851	328.242	-0.523571	-0.895939	0.19775	0.507166	no	hypothetical protein
XLOC_002561	XLOC_002561	-	scf7180000000004|quiver:3087036-3088191	atcc55737	wgs7	OK	229.292	319.778	0.479883	0.904304	0.1974	0.507166	no	MFS permease protein
XLOC_002692	XLOC_002692	-	scf7180000000004|quiver:3408004-3408766	atcc55737	wgs7	OK	556.27	390.073	-0.51204	-0.90782	0.19835	0.507166	no	ABC-transporter, ATPase component
XLOC_002767	XLOC_002767	-	scf7180000000004|quiver:3642232-3644014	atcc55737	wgs7	OK	58.953	95.214	0.691608	0.916686	0.19825	0.507166	no	Putative traG-family protein
XLOC_001248	XLOC_001248	-	scf7180000000004|quiver:3381080-3382490	atcc55737	wgs7	OK	241.614	337.498	0.482175	0.910755	0.1991	0.508562	no	putative membrane protein
XLOC_001921	XLOC_001921	-	scf7180000000004|quiver:1377630-1378074	atcc55737	wgs7	OK	231.978	335.417	0.531972	0.886715	0.19985	0.509955	no	hypothetical protein
XLOC_000060	XLOC_000060	-	scf7180000000004|quiver:178818-179424	atcc55737	wgs7	OK	200.864	124.138	-0.694272	-1.07392	0.20095	0.512238	no	2-heptaprenyl-1,4-naphthoquinone methyltransferase (EC 2.1.1.163)
XLOC_000566	XLOC_000566	-	scf7180000000004|quiver:1576336-1576954	atcc55737	wgs7	OK	150.838	216.213	0.519453	0.871302	0.20145	0.512464	no	protein of unknown function DUF1470
XLOC_000691	XLOC_000691	-	scf7180000000004|quiver:1917800-1919096	atcc55737	wgs7	OK	580.861	866.033	0.57623	0.899886	0.20135	0.512464	no	Multiple sugar ABC transporter, substrate-binding protein
XLOC_001642	XLOC_001642	-	scf7180000000004|quiver:799049-799742	atcc55737	wgs7	OK	132.218	189.79	0.521489	0.872873	0.20255	0.514737	no	Nudix-related transcriptional regulator NrtR
XLOC_000929	XLOC_000929	-	scf7180000000004|quiver:2580768-2581452	atcc55737	wgs7	OK	202.509	291.72	0.526598	0.920115	0.20325	0.51599	no	Acetyl xylan esterase (EC 3.1.1.41)
XLOC_001063	XLOC_001063	-	scf7180000000004|quiver:2930513-2931938	atcc55737	wgs7	OK	148.804	208.286	0.485158	0.903789	0.2038	0.51686	no	putative amidase
XLOC_001787	XLOC_001787	-	scf7180000000004|quiver:1085100-1085358	atcc55737	wgs7	OK	2076.17	1475.97	-0.492257	-0.892426	0.20405	0.516968	no	Sporulation regulatory protein WhiB
XLOC_000230	XLOC_000230	-	scf7180000000004|quiver:534227-535538	atcc55737	wgs7	OK	139.113	194.52	0.483666	0.891518	0.20525	0.518494	no	hypothetical protein
XLOC_000703	XLOC_000703	-	scf7180000000004|quiver:1949165-1950371	atcc55737	wgs7	OK	188.478	264.334	0.487965	0.908271	0.2059	0.518494	no	putative serine protease
XLOC_000885	XLOC_000885	-	scf7180000000004|quiver:2411231-2412851	atcc55737	wgs7	OK	1041.56	706.212	-0.56057	-0.888742	0.20555	0.518494	no	Acetyl-coenzyme A carboxyl transferase alpha chain (EC 6.4.1.2) / Acetyl-coenzyme A carboxyl transferase beta chain (EC 6.4.1.2); Propionyl-CoA carboxylase beta chain (EC 6.4.1.3)
XLOC_001160	XLOC_001160	-	scf7180000000004|quiver:3218438-3219146	atcc55737	wgs7	OK	687.504	493.561	-0.47814	-0.897457	0.2053	0.518494	no	Iron-dependent repressor IdeR/DtxR
XLOC_002106	XLOC_002106	-	scf7180000000004|quiver:1837399-1839858	atcc55737	wgs7	OK	285.262	400.005	0.487732	0.929824	0.20585	0.518494	no	Acetylornithine deacetylase (EC 3.5.1.16)
XLOC_002152	XLOC_002152	-	scf7180000000004|quiver:1957105-1957735	atcc55737	wgs7	OK	646.721	468.579	-0.464851	-0.884683	0.2057	0.518494	no	Single-stranded DNA-binding protein
XLOC_001613	XLOC_001613	-	scf7180000000004|quiver:737866-738517	atcc55737	wgs7	OK	143.887	207.614	0.528964	0.885768	0.2074	0.521744	no	Orotate phosphoribosyltransferase (EC 2.4.2.10)
XLOC_002045	XLOC_002045	-	scf7180000000004|quiver:1662365-1663166	atcc55737	wgs7	OK	266.216	368.68	0.469776	0.885456	0.20835	0.523605	no	3-oxoacyl-[acyl-carrier protein] reductase (EC 1.1.1.100)
XLOC_001799	XLOC_001799	-	scf7180000000004|quiver:1121927-1123652	atcc55737	wgs7	OK	144.736	231.867	0.679873	0.830149	0.20875	0.524082	no	Methionyl-tRNA synthetase (EC 6.1.1.10)
XLOC_000211	XLOC_000211	-	scf7180000000004|quiver:495935-497168	atcc55737	wgs7	OK	245.245	175.992	-0.478711	-0.885927	0.20985	0.526314	no	Phosphopantothenoylcysteine decarboxylase (EC 4.1.1.36) / Phosphopantothenoylcysteine synthetase (EC 6.3.2.5)
XLOC_001617	XLOC_001617	-	scf7180000000004|quiver:747523-747985	atcc55737	wgs7	OK	444.539	310.402	-0.518173	-0.930388	0.21075	0.52804	no	Transamidase GatB domain protein
XLOC_000729	XLOC_000729	-	scf7180000000004|quiver:2023160-2023658	atcc55737	wgs7	OK	262.699	371.609	0.500372	0.8754	0.2114	0.529137	no	Cys-tRNA(Pro) deacylase YbaK
XLOC_000624	XLOC_000624	-	scf7180000000004|quiver:1731063-1736171	atcc55737	wgs7	OK	236.373	383.22	0.697104	0.845307	0.2125	0.530667	no	putative integral membrane protein
XLOC_002470	XLOC_002470	-	scf7180000000004|quiver:2845777-2847610	atcc55737	wgs7	OK	190.611	261.93	0.458548	0.859229	0.21255	0.530667	no	Beta-galactosidase (EC 3.2.1.23)
XLOC_002565	XLOC_002565	-	scf7180000000004|quiver:3093421-3094585	atcc55737	wgs7	OK	201.736	276.619	0.45543	0.867287	0.21265	0.530667	no	Cystathionine gamma-synthase (EC 2.5.1.48)
XLOC_001239	XLOC_001239	-	scf7180000000004|quiver:3368478-3368712	atcc55737	wgs7	OK	283.556	422.968	0.576914	0.838576	0.21345	0.532131	no	protein of unknown function DUF86
XLOC_000199	XLOC_000199	-	scf7180000000004|quiver:479250-479607	atcc55737	wgs7	OK	154.116	232.208	0.591405	0.906239	0.21385	0.532595	no	hypothetical protein
XLOC_000612	XLOC_000612	-	scf7180000000004|quiver:1705659-1708227	atcc55737	wgs7	OK	701.537	1058.84	0.593896	0.848527	0.2147	0.532832	no	Arabinose 5-phosphate isomerase (EC 5.3.1.13)
XLOC_001640	XLOC_001640	-	scf7180000000004|quiver:792355-797511	atcc55737	wgs7	OK	404.388	656.247	0.6985	0.848845	0.2148	0.532832	no	hypothetical protein
XLOC_002012	XLOC_002012	-	scf7180000000004|quiver:1591051-1592551	atcc55737	wgs7	OK	168.657	235.075	0.479028	0.891572	0.21455	0.532832	no	FIG01120800: hypothetical protein
XLOC_002044	XLOC_002044	-	scf7180000000004|quiver:1657850-1659080	atcc55737	wgs7	OK	239.942	328.981	0.455317	0.869089	0.21445	0.532832	no	Cytochrome P450
XLOC_000648	XLOC_000648	-	scf7180000000004|quiver:1793173-1795051	atcc55737	wgs7	OK	298.267	417.823	0.486286	0.8531	0.2158	0.53425	no	hypothetical protein
XLOC_002518	XLOC_002518	-	scf7180000000004|quiver:2963414-2964851	atcc55737	wgs7	OK	290.036	399.626	0.462417	0.850001	0.2156	0.53425	no	Aromatic amino acid transport protein AroP
XLOC_000022	XLOC_000022	-	scf7180000000004|quiver:88111-89158	atcc55737	wgs7	OK	165.888	232.762	0.488644	0.889273	0.21615	0.534585	no	Putative oxidoreductase YncB
XLOC_002741	XLOC_002741	-	scf7180000000004|quiver:3537029-3538490	atcc55737	wgs7	OK	388.903	279.626	-0.475912	-0.875586	0.21665	0.535291	no	Probable serine/threonine-protein kinase pknL (EC 2.7.11.1)
XLOC_002267	XLOC_002267	-	scf7180000000004|quiver:2261440-2262493	atcc55737	wgs7	OK	658.428	475.744	-0.46884	-0.853361	0.21705	0.535748	no	L-lactate dehydrogenase (EC 1.1.1.27)
XLOC_002013	XLOC_002013	-	scf7180000000004|quiver:1595661-1596125	atcc55737	wgs7	OK	689.683	1017.24	0.560662	0.840301	0.21765	0.536698	no	RelE/StbE replicon stabilization toxin
XLOC_000250	XLOC_000250	-	scf7180000000004|quiver:576432-577269	atcc55737	wgs7	OK	533.751	386.153	-0.466995	-0.898191	0.21955	0.537047	no	oxidoreductase of aldo/keto reductase family, subgroup 1
XLOC_000283	XLOC_000283	-	scf7180000000004|quiver:690374-692540	atcc55737	wgs7	OK	628.965	980.105	0.639956	0.820632	0.2184	0.537047	no	hypothetical protein
XLOC_000306	XLOC_000306	-	scf7180000000004|quiver:731112-731922	atcc55737	wgs7	OK	510.831	374.363	-0.448407	-0.853061	0.22035	0.537047	no	putative transcriptional regulatory protein
XLOC_000341	XLOC_000341	-	scf7180000000004|quiver:832117-833122	atcc55737	wgs7	OK	145.918	203.074	0.47685	0.863566	0.2221	0.537047	no	putative transcriptional regulator, LacI family
XLOC_000759	XLOC_000759	-	scf7180000000004|quiver:2094429-2095218	atcc55737	wgs7	OK	204.315	283.163	0.470839	0.855218	0.22015	0.537047	no	Transcriptional regulator, DeoR family precursor
XLOC_000911	XLOC_000911	-	scf7180000000004|quiver:2520706-2521711	atcc55737	wgs7	OK	292.646	401.011	0.454486	0.873819	0.2181	0.537047	no	Transcriptional regulator, LacI family
XLOC_000977	XLOC_000977	-	scf7180000000004|quiver:2681100-2681610	atcc55737	wgs7	OK	762.548	555.088	-0.458111	-0.863186	0.22195	0.537047	no	Organic hydroperoxide resistance transcriptional regulator
XLOC_001054	XLOC_001054	-	scf7180000000004|quiver:2908717-2910169	atcc55737	wgs7	OK	278.464	381.773	0.455225	0.864943	0.22145	0.537047	no	drug resistance transporter, EmrB/QacA subfamily
XLOC_001106	XLOC_001106	-	scf7180000000004|quiver:3057620-3058337	atcc55737	wgs7	OK	190.731	271.169	0.507651	0.889174	0.22095	0.537047	no	SpoU rRNA methylase family protein
XLOC_001150	XLOC_001150	-	scf7180000000004|quiver:3200036-3200534	atcc55737	wgs7	OK	617.228	445.486	-0.470423	-0.870861	0.22205	0.537047	no	hypothetical protein
XLOC_001286	XLOC_001286	-	scf7180000000004|quiver:3461857-3462286	atcc55737	wgs7	OK	1714.95	1230.43	-0.479002	-0.851279	0.21925	0.537047	no	Twin-arginine translocation protein TatB
XLOC_001330	XLOC_001330	-	scf7180000000004|quiver:3583853-3584144	atcc55737	wgs7	OK	917.414	644.689	-0.508969	-0.843934	0.22165	0.537047	no	FIG021764: Possible membrane protein
XLOC_001586	XLOC_001586	-	scf7180000000004|quiver:671499-672159	atcc55737	wgs7	OK	453.251	325.757	-0.476513	-0.868257	0.2211	0.537047	no	hypothetical protein
XLOC_001947	XLOC_001947	-	scf7180000000004|quiver:1430021-1431644	atcc55737	wgs7	OK	175.92	242.749	0.464549	0.86933	0.2206	0.537047	no	CoA-disulfide reductase (EC 1.8.1.14)
XLOC_002250	XLOC_002250	-	scf7180000000004|quiver:2203861-2204572	atcc55737	wgs7	OK	402.658	284.322	-0.502027	-0.864745	0.2189	0.537047	no	hypothetical protein
XLOC_002375	XLOC_002375	-	scf7180000000004|quiver:2555352-2555646	atcc55737	wgs7	OK	183.554	276.868	0.592994	0.869083	0.2221	0.537047	no	4-Hydroxy-2-oxoglutarate aldolase (EC 4.1.3.16) @ 2-dehydro-3-deoxyphosphogluconate aldolase (EC 4.1.2.14)
XLOC_002415	XLOC_002415	-	scf7180000000004|quiver:2669821-2670474	atcc55737	wgs7	OK	807.235	325.238	-1.31149	-0.959918	0.221	0.537047	no	hypothetical protein
XLOC_002607	XLOC_002607	-	scf7180000000004|quiver:3188544-3189107	atcc55737	wgs7	OK	299.57	507.771	0.761286	0.688342	0.22105	0.537047	no	hypothetical protein
XLOC_002651	XLOC_002651	-	scf7180000000004|quiver:3281251-3282913	atcc55737	wgs7	OK	171.366	234.98	0.455456	0.855894	0.2185	0.537047	no	Isopentenyl-diphosphate delta-isomerase (EC 5.3.3.2)
XLOC_002679	XLOC_002679	-	scf7180000000004|quiver:3371035-3371593	atcc55737	wgs7	OK	197.868	277.808	0.489549	0.843087	0.219	0.537047	no	Dihydrofolate reductase (EC 1.5.1.3)
XLOC_002630	XLOC_002630	-	scf7180000000004|quiver:3226710-3226941	atcc55737	wgs7	OK	282.969	419.846	0.569215	0.837315	0.22315	0.539063	no	hypothetical protein
XLOC_002084	XLOC_002084	-	scf7180000000004|quiver:1777563-1778085	atcc55737	wgs7	OK	464.91	336.513	-0.466289	-0.842416	0.2236	0.539627	no	hypothetical protein
XLOC_000878	XLOC_000878	-	scf7180000000004|quiver:2396223-2397441	atcc55737	wgs7	OK	339.901	468.205	0.462028	0.86805	0.22665	0.546051	no	permeases of the major facilitator superfamily
XLOC_001976	XLOC_001976	-	scf7180000000004|quiver:1503964-1507539	atcc55737	wgs7	OK	657.464	440.729	-0.577021	-0.912348	0.2267	0.546051	no	Ferrochelatase, protoheme ferro-lyase (EC 4.99.1.1)
XLOC_000387	XLOC_000387	-	scf7180000000004|quiver:974635-976192	atcc55737	wgs7	OK	196.977	268.877	0.448919	0.84888	0.22715	0.54608	no	Glucose-6-phosphate 1-dehydrogenase (EC 1.1.1.49)
XLOC_002590	XLOC_002590	-	scf7180000000004|quiver:3162473-3163199	atcc55737	wgs7	OK	120.41	175.978	0.547437	0.858193	0.22695	0.54608	no	hypothetical protein
XLOC_002296	XLOC_002296	-	scf7180000000004|quiver:2353400-2354450	atcc55737	wgs7	OK	321.264	441.46	0.458521	0.851134	0.22795	0.547475	no	Osmosensitive K+ channel histidine kinase KdpD (EC 2.7.3.-)
XLOC_000086	XLOC_000086	-	scf7180000000004|quiver:229081-229843	atcc55737	wgs7	OK	737.324	538.259	-0.453998	-0.848191	0.23215	0.549099	no	Imidazole glycerol phosphate synthase cyclase subunit (EC 4.1.3.-)
XLOC_000177	XLOC_000177	-	scf7180000000004|quiver:427263-427503	atcc55737	wgs7	OK	311.725	203.767	-0.613355	-0.854095	0.23215	0.549099	no	hypothetical protein
XLOC_000389	XLOC_000389	-	scf7180000000004|quiver:978016-978808	atcc55737	wgs7	OK	183.152	251.506	0.457551	0.844606	0.2302	0.549099	no	putative membrane protein
XLOC_000581	XLOC_000581	-	scf7180000000004|quiver:1621478-1622042	atcc55737	wgs7	OK	274.575	379.959	0.468643	0.849701	0.22915	0.549099	no	hypothetical protein
XLOC_000967	XLOC_000967	-	scf7180000000004|quiver:2661026-2662160	atcc55737	wgs7	OK	737.912	538.574	-0.454304	-0.822348	0.2297	0.549099	no	Glycosyltransferase (EC 2.4.1.-)
XLOC_001250	XLOC_001250	-	scf7180000000004|quiver:3386351-3388046	atcc55737	wgs7	OK	213.445	291.156	0.447926	0.825428	0.23175	0.549099	no	L-Proline/Glycine betaine transporter ProP
XLOC_001255	XLOC_001255	-	scf7180000000004|quiver:3392697-3393111	atcc55737	wgs7	OK	458.247	323.375	-0.502915	-0.853397	0.23155	0.549099	no	Glycine cleavage system transcriptional antiactivator GcvR
XLOC_001379	XLOC_001379	-	scf7180000000004|quiver:3697088-3698138	atcc55737	wgs7	OK	4.36391	0.156493	-4.80145	-2.11386	0.23135	0.549099	no	Threonine dehydrogenase and related Zn-dependent dehydrogenases
XLOC_001396	XLOC_001396	-	scf7180000000004|quiver:34750-35167	atcc55737	wgs7	OK	27.4354	0.360809	-6.24866	-2.22419	0.23145	0.549099	no	Error-prone repair protein UmuD
XLOC_001802	XLOC_001802	-	scf7180000000004|quiver:1125245-1129505	atcc55737	wgs7	OK	1433.77	962.663	-0.574714	-0.839977	0.23035	0.549099	no	Nucleoside ABC transporter, permease protein 2
XLOC_001833	XLOC_001833	-	scf7180000000004|quiver:1195014-1196862	atcc55737	wgs7	OK	1447.17	895.327	-0.692749	-0.809363	0.22995	0.549099	no	Glucosamine--fructose-6-phosphate aminotransferase [isomerizing] (EC 2.6.1.16)
XLOC_001975	XLOC_001975	-	scf7180000000004|quiver:1503190-1503880	atcc55737	wgs7	OK	513.984	376.93	-0.447426	-0.844285	0.2317	0.549099	no	FIG00945946: hypothetical protein
XLOC_002011	XLOC_002011	-	scf7180000000004|quiver:1590124-1590421	atcc55737	wgs7	OK	131.619	201.686	0.615746	0.910472	0.2291	0.549099	no	hypothetical protein
XLOC_002445	XLOC_002445	-	scf7180000000004|quiver:2777779-2778091	atcc55737	wgs7	OK	588.174	413.349	-0.508883	-0.847848	0.23075	0.549099	no	hypothetical protein
XLOC_002447	XLOC_002447	-	scf7180000000004|quiver:2782604-2784419	atcc55737	wgs7	OK	576.844	413.823	-0.479165	-0.832309	0.231	0.549099	no	Serine/threonine protein kinase PrkC, regulator of stationary phase
XLOC_002626	XLOC_002626	-	scf7180000000004|quiver:3210988-3212486	atcc55737	wgs7	OK	2237.27	1312.45	-0.76948	-0.862334	0.22955	0.549099	no	Cold shock protein CspC
XLOC_000121	XLOC_000121	-	scf7180000000004|quiver:282538-283636	atcc55737	wgs7	OK	215.634	293.159	0.443099	0.82684	0.23385	0.55041	no	Tryptophanyl-tRNA synthetase (EC 6.1.1.2)
XLOC_000129	XLOC_000129	-	scf7180000000004|quiver:314644-317059	atcc55737	wgs7	OK	348.741	254.083	-0.456857	-0.805629	0.2334	0.55041	no	Beta-glucosidase (EC 3.2.1.21)
XLOC_000233	XLOC_000233	-	scf7180000000004|quiver:537916-538051	atcc55737	wgs7	OK	131.489	800.811	2.60652	2.61517	0.23425	0.55041	no	hypothetical protein
XLOC_000671	XLOC_000671	-	scf7180000000004|quiver:1851424-1852276	atcc55737	wgs7	OK	201.73	277.631	0.460739	0.828879	0.2338	0.55041	no	decarboxylase
XLOC_000707	XLOC_000707	-	scf7180000000004|quiver:1953731-1955458	atcc55737	wgs7	OK	277.79	452.543	0.704057	0.831155	0.2335	0.55041	no	FIG00946125: hypothetical protein
XLOC_001052	XLOC_001052	-	scf7180000000004|quiver:2906972-2907575	atcc55737	wgs7	OK	279.471	382.881	0.454199	0.80939	0.23415	0.55041	no	short chain dehydrogenase
XLOC_001608	XLOC_001608	-	scf7180000000004|quiver:731966-732242	atcc55737	wgs7	OK	1961.86	1399.7	-0.487105	-0.816025	0.23405	0.55041	no	helix-turn-helix protein
XLOC_000357	XLOC_000357	-	scf7180000000004|quiver:900305-900818	atcc55737	wgs7	OK	158.083	226.924	0.521526	0.842503	0.2355	0.552826	no	FIG00997481: hypothetical protein
XLOC_000498	XLOC_000498	-	scf7180000000004|quiver:1369045-1370158	atcc55737	wgs7	OK	164.172	228.255	0.475436	0.818423	0.23585	0.552959	no	possible glycosyltransferase
XLOC_002410	XLOC_002410	-	scf7180000000004|quiver:2656300-2657143	atcc55737	wgs7	OK	1334.73	937.161	-0.510176	-0.826825	0.236	0.552959	no	glutamate-binding protein of ABC transporter system
XLOC_002512	XLOC_002512	-	scf7180000000004|quiver:2941986-2943033	atcc55737	wgs7	OK	608.04	443.351	-0.455719	-0.845042	0.23645	0.553493	no	23S rRNA (guanine-N-2-) -methyltransferase rlmG (EC 2.1.1.-) ## LSU rRNA m2G1835
XLOC_001574	XLOC_001574	-	scf7180000000004|quiver:641530-642694	atcc55737	wgs7	OK	259.325	184.176	-0.493674	-0.835009	0.23725	0.554845	no	23S rRNA (Uracil-5-) -methyltransferase RumA (EC 2.1.1.-)
XLOC_001319	XLOC_001319	-	scf7180000000004|quiver:3549928-3550354	atcc55737	wgs7	OK	163.659	234.074	0.516275	0.81864	0.23835	0.55684	no	Hsp18_1
XLOC_002584	XLOC_002584	-	scf7180000000004|quiver:3153213-3154395	atcc55737	wgs7	OK	166.811	231.7	0.474048	0.867348	0.23855	0.55684	no	Mannose-6-phosphate isomerase (EC 5.3.1.8)
XLOC_000564	XLOC_000564	-	scf7180000000004|quiver:1572826-1573387	atcc55737	wgs7	OK	278.12	385.259	0.470117	0.832585	0.23915	0.557197	no	reductase
XLOC_001267	XLOC_001267	-	scf7180000000004|quiver:3427792-3428281	atcc55737	wgs7	OK	613.712	446.92	-0.457545	-0.83508	0.23905	0.557197	no	Ribose 5-phosphate isomerase B (EC 5.3.1.6)
XLOC_001893	XLOC_001893	-	scf7180000000004|quiver:1289408-1290690	atcc55737	wgs7	OK	1458.07	1051.32	-0.471855	-0.819985	0.2396	0.557724	no	NADH-ubiquinone oxidoreductase chain I (EC 1.6.5.3)
XLOC_001442	XLOC_001442	-	scf7180000000004|quiver:134734-135964	atcc55737	wgs7	OK	142.442	196.35	0.46305	0.836001	0.2399	0.557902	no	Menaquinone-specific isochorismate synthase (EC 5.4.4.2)
XLOC_001021	XLOC_001021	-	scf7180000000004|quiver:2827615-2828206	atcc55737	wgs7	OK	166.525	232.843	0.483614	0.823338	0.24025	0.558195	no	Transcriptional regulator, PadR family
XLOC_000521	XLOC_000521	-	scf7180000000004|quiver:1440595-1440808	atcc55737	wgs7	OK	207.425	312.794	0.592623	0.816233	0.24085	0.558724	no	ATPase
XLOC_001523	XLOC_001523	-	scf7180000000004|quiver:516580-516991	atcc55737	wgs7	OK	2193.62	1594.65	-0.460077	-0.814773	0.24115	0.558724	no	PROBABLE CONSERVED TRANSMEMBRANE PROTEIN
XLOC_001726	XLOC_001726	-	scf7180000000004|quiver:951929-952451	atcc55737	wgs7	OK	231.287	320.143	0.469033	0.804791	0.2411	0.558724	no	Galactoside O-acetyltransferase (EC 2.3.1.18)
XLOC_000941	XLOC_000941	-	scf7180000000004|quiver:2598582-2598939	atcc55737	wgs7	OK	245.026	351.07	0.518825	0.835	0.2415	0.559015	no	hypothetical protein
XLOC_000717	XLOC_000717	-	scf7180000000004|quiver:1978143-1978290	atcc55737	wgs7	OK	581.867	302.623	-0.94317	-0.857877	0.2418	0.559191	no	hypothetical protein
XLOC_001542	XLOC_001542	-	scf7180000000004|quiver:583377-583707	atcc55737	wgs7	OK	1300.9	946.655	-0.458601	-0.833494	0.2422	0.559596	no	FIG00820327: hypothetical protein
XLOC_000474	XLOC_000474	-	scf7180000000004|quiver:1265874-1266864	atcc55737	wgs7	OK	397.406	294.631	-0.431707	-0.821195	0.2427	0.560177	no	Possible oxidoreductase
XLOC_000889	XLOC_000889	-	scf7180000000004|quiver:2418955-2420428	atcc55737	wgs7	OK	262.443	356.02	0.439956	0.81943	0.24325	0.560177	no	Aldehyde dehydrogenase B (EC 1.2.1.22)
XLOC_001529	XLOC_001529	-	scf7180000000004|quiver:553833-554019	atcc55737	wgs7	OK	825.136	540.355	-0.610725	-0.89199	0.24335	0.560177	no	hypothetical protein
XLOC_002502	XLOC_002502	-	scf7180000000004|quiver:2922592-2924041	atcc55737	wgs7	OK	189.608	259.051	0.450218	0.851733	0.24295	0.560177	no	Aspartate ammonia-lyase (EC 4.3.1.1)
XLOC_000396	XLOC_000396	-	scf7180000000004|quiver:1009738-1011899	atcc55737	wgs7	OK	487.943	280.009	-0.801239	-0.811965	0.2436	0.560235	no	putative acetyltransferase
XLOC_000968	XLOC_000968	-	scf7180000000004|quiver:2662234-2663308	atcc55737	wgs7	OK	573.651	422.47	-0.441322	-0.817121	0.24395	0.560523	no	UDP-N-acetylglucosamine 2-epimerase (EC 5.1.3.14)
XLOC_000553	XLOC_000553	-	scf7180000000004|quiver:1527564-1527702	atcc55737	wgs7	OK	123.253	519.713	2.07609	2.19962	0.2443	0.56081	no	hypothetical protein
XLOC_000271	XLOC_000271	-	scf7180000000004|quiver:644828-645548	atcc55737	wgs7	OK	577.422	430.128	-0.424861	-0.807446	0.2453	0.562588	no	Trk system potassium uptake protein TrkA
XLOC_000038	XLOC_000038	-	scf7180000000004|quiver:113157-113661	atcc55737	wgs7	OK	151.973	216.168	0.508341	0.810647	0.2461	0.563904	no	Guanine deaminase (EC 3.5.4.3)
XLOC_001770	XLOC_001770	-	scf7180000000004|quiver:1053605-1055153	atcc55737	wgs7	OK	123.788	170.529	0.462141	0.79402	0.2468	0.564988	no	DNA polymerase-like protein PA0670
XLOC_000299	XLOC_000299	-	scf7180000000004|quiver:712708-718601	atcc55737	wgs7	OK	246.7	629.677	1.35185	0.616621	0.24875	0.567483	no	hypothetical protein
XLOC_001536	XLOC_001536	-	scf7180000000004|quiver:563014-563599	atcc55737	wgs7	OK	189.269	263.841	0.479229	0.810576	0.2482	0.567483	no	Transcriptional regulator, TetR family
XLOC_002704	XLOC_002704	-	scf7180000000004|quiver:3449977-3450853	atcc55737	wgs7	OK	180.53	246.671	0.450355	0.816411	0.2488	0.567483	no	Cell division protein FtsH (EC 3.4.24.-)
XLOC_002746	XLOC_002746	-	scf7180000000004|quiver:3550364-3551249	atcc55737	wgs7	OK	147.134	202.347	0.459694	0.793756	0.24855	0.567483	no	6-phosphogluconate dehydrogenase, decarboxylating (EC 1.1.1.44)
XLOC_001291	XLOC_001291	-	scf7180000000004|quiver:3474235-3474976	atcc55737	wgs7	OK	354.384	260.338	-0.444931	-0.844985	0.24955	0.568154	no	FIG137478: Hypothetical protein
XLOC_002169	XLOC_002169	-	scf7180000000004|quiver:2002324-2004529	atcc55737	wgs7	OK	525.425	371.129	-0.501565	-0.827011	0.24955	0.568154	no	hypothetical protein
XLOC_000264	XLOC_000264	-	scf7180000000004|quiver:613055-614279	atcc55737	wgs7	OK	770.97	558.756	-0.464456	-0.817057	0.2507	0.568694	no	Pyrophosphate-dependent fructose 6-phosphate-1-kinase (EC 2.7.1.90)
XLOC_000672	XLOC_000672	-	scf7180000000004|quiver:1856472-1859327	atcc55737	wgs7	OK	249.716	347.372	0.476189	0.799368	0.25065	0.568694	no	Maltose phosphorylase (EC 2.4.1.8) / Trehalose phosphorylase (EC 2.4.1.64)
XLOC_001748	XLOC_001748	-	scf7180000000004|quiver:1009738-1011899	atcc55737	wgs7	OK	264.774	413.568	0.643361	0.81456	0.2505	0.568694	no	putative acetyltransferase
XLOC_002488	XLOC_002488	-	scf7180000000004|quiver:2892409-2893270	atcc55737	wgs7	OK	798.386	588.089	-0.441052	-0.790348	0.2507	0.568694	no	Polyphosphate glucokinase (EC 2.7.1.63)
XLOC_001146	XLOC_001146	-	scf7180000000004|quiver:3155064-3156696	atcc55737	wgs7	OK	476.623	349.975	-0.445597	-0.782678	0.25175	0.570557	no	Heat shock protein 60 family chaperone GroEL
XLOC_000502	XLOC_000502	-	scf7180000000004|quiver:1376973-1377219	atcc55737	wgs7	OK	275.947	404.31	0.551069	0.776994	0.2527	0.57219	no	hypothetical protein
XLOC_001140	XLOC_001140	-	scf7180000000004|quiver:3139863-3142652	atcc55737	wgs7	OK	6198.69	3662.46	-0.759151	-0.871758	0.25305	0.572462	no	Substrate-specific component CbiM of cobalt ECF transporter
XLOC_001029	XLOC_001029	-	scf7180000000004|quiver:2842803-2843133	atcc55737	wgs7	OK	463.281	324.748	-0.512568	-0.802806	0.25375	0.573006	no	FIG000557: hypothetical protein co-occurring with RecR
XLOC_001664	XLOC_001664	-	scf7180000000004|quiver:843243-844178	atcc55737	wgs7	OK	2070.4	1510.51	-0.454872	-0.793646	0.2536	0.573006	no	Protein often found in Actinomycetes clustered with signal peptidase and/or RNaseHII
XLOC_000774	XLOC_000774	-	scf7180000000004|quiver:2130657-2131623	atcc55737	wgs7	OK	245.544	329.79	0.425569	0.803229	0.25415	0.57339	no	lacI-family transcriptional regulator
XLOC_000083	XLOC_000083	-	scf7180000000004|quiver:224099-224339	atcc55737	wgs7	OK	2693.93	1971.66	-0.4503	-0.792462	0.2551	0.574064	no	FIG00945230: hypothetical protein
XLOC_000898	XLOC_000898	-	scf7180000000004|quiver:2476382-2476889	atcc55737	wgs7	OK	261.853	365.252	0.480134	0.812595	0.25475	0.574064	no	Molybdenum cofactor biosynthesis protein MoaB
XLOC_001204	XLOC_001204	-	scf7180000000004|quiver:3303747-3305028	atcc55737	wgs7	OK	1623.86	1085.7	-0.580804	-0.81595	0.2556	0.574064	no	Enolase (EC 4.2.1.11)
XLOC_001457	XLOC_001457	-	scf7180000000004|quiver:175067-175787	atcc55737	wgs7	OK	266.824	363.326	0.445378	0.804968	0.2555	0.574064	no	Putative preQ0 transporter
XLOC_001708	XLOC_001708	-	scf7180000000004|quiver:915376-916594	atcc55737	wgs7	OK	75.2782	114.183	0.601041	0.813599	0.2556	0.574064	no	Ribosomal RNA large subunit methyltransferase N (EC 2.1.1.-)
XLOC_000637	XLOC_000637	-	scf7180000000004|quiver:1761922-1762468	atcc55737	wgs7	OK	1037.01	759.142	-0.44999	-0.802613	0.2562	0.574893	no	putative membrane protein
XLOC_000975	XLOC_000975	-	scf7180000000004|quiver:2677812-2678349	atcc55737	wgs7	OK	277.718	378.247	0.445706	0.786083	0.25695	0.576058	no	Putative membrane protein
XLOC_000120	XLOC_000120	-	scf7180000000004|quiver:281413-282346	atcc55737	wgs7	OK	291.478	214.263	-0.444007	-0.809957	0.25935	0.579321	no	hypothetical protein
XLOC_000764	XLOC_000764	-	scf7180000000004|quiver:2101833-2103381	atcc55737	wgs7	OK	299.738	403.37	0.4284	0.782082	0.25925	0.579321	no	tRNA nucleotidyltransferase (EC 2.7.7.21) (EC 2.7.7.25)
XLOC_001265	XLOC_001265	-	scf7180000000004|quiver:3424458-3426706	atcc55737	wgs7	OK	591.602	314.206	-0.912915	-0.814386	0.25975	0.579321	no	Dihydroxyacetone kinase, ATP-dependent (EC 2.7.1.29)
XLOC_001575	XLOC_001575	-	scf7180000000004|quiver:642766-644770	atcc55737	wgs7	OK	202.443	269.485	0.412689	0.773302	0.25965	0.579321	no	PROBABLE CONSERVED INTEGRAL MEMBRANE ALANINE AND VALINE AND LEUCINE RICH PROTEIN
XLOC_002279	XLOC_002279	-	scf7180000000004|quiver:2305946-2306144	atcc55737	wgs7	OK	718	490.713	-0.549105	-0.804737	0.2588	0.579321	no	hypothetical protein
XLOC_002409	XLOC_002409	-	scf7180000000004|quiver:2654608-2656203	atcc55737	wgs7	OK	1862.98	1340.25	-0.475108	-0.786766	0.2598	0.579321	no	glutamate permease
XLOC_000843	XLOC_000843	-	scf7180000000004|quiver:2306580-2307249	atcc55737	wgs7	OK	272.422	369.37	0.439221	0.802506	0.2601	0.579472	no	hypothetical protein
XLOC_001340	XLOC_001340	-	scf7180000000004|quiver:3605236-3606229	atcc55737	wgs7	OK	153.176	232.018	0.599053	0.817999	0.26095	0.580847	no	Integral membrane protein TerC
XLOC_002127	XLOC_002127	-	scf7180000000004|quiver:1889973-1891284	atcc55737	wgs7	OK	556.231	405.842	-0.454767	-0.805295	0.2617	0.581997	no	Maltose/maltodextrin ABC transporter, substrate binding periplasmic protein MalE
XLOC_000172	XLOC_000172	-	scf7180000000004|quiver:413043-416121	atcc55737	wgs7	OK	179.629	282.679	0.654143	0.804215	0.26305	0.584477	no	ABC transporter related
XLOC_000043	XLOC_000043	-	scf7180000000004|quiver:120083-123288	atcc55737	wgs7	OK	193.019	274.622	0.508707	0.755416	0.26415	0.586399	no	Late competence protein ComEA, DNA receptor
XLOC_000590	XLOC_000590	-	scf7180000000004|quiver:1640074-1641727	atcc55737	wgs7	OK	180.502	241	0.417019	0.778325	0.2651	0.586419	no	Glutamate synthase [NADPH] large chain (EC 1.4.1.13)
XLOC_001244	XLOC_001244	-	scf7180000000004|quiver:3375280-3377284	atcc55737	wgs7	OK	203.302	274.865	0.435098	0.798767	0.26485	0.586419	no	Alpha-glucoside transport ATP-binding protein AglK
XLOC_001809	XLOC_001809	-	scf7180000000004|quiver:1145090-1145672	atcc55737	wgs7	OK	587.425	438.745	-0.421023	-0.791341	0.265	0.586419	no	Phosphoribosylglycinamide formyltransferase (EC 2.1.2.2)
XLOC_002420	XLOC_002420	-	scf7180000000004|quiver:2684038-2685868	atcc55737	wgs7	OK	258.787	346.53	0.421215	0.75863	0.26465	0.586419	no	Na+/H+ antiporter NhaA type
XLOC_001241	XLOC_001241	-	scf7180000000004|quiver:3370729-3371032	atcc55737	wgs7	OK	117.998	173.269	0.554251	0.759301	0.26555	0.586894	no	hypothetical protein
XLOC_000162	XLOC_000162	-	scf7180000000004|quiver:389344-389491	atcc55737	wgs7	OK	2779.1	1810.52	-0.618212	-0.798837	0.2669	0.58726	no	hypothetical protein
XLOC_000217	XLOC_000217	-	scf7180000000004|quiver:508479-509844	atcc55737	wgs7	OK	160.599	117.524	-0.450505	-0.768324	0.2674	0.58726	no	Ribosomal RNA small subunit methyltransferase B (EC 2.1.1.-)
XLOC_000632	XLOC_000632	-	scf7180000000004|quiver:1753704-1754379	atcc55737	wgs7	OK	219.664	298.926	0.444489	0.785733	0.26745	0.58726	no	rare lipoprotein A
XLOC_001272	XLOC_001272	-	scf7180000000004|quiver:3433672-3435406	atcc55737	wgs7	OK	304.844	223.443	-0.448165	-0.793213	0.26745	0.58726	no	Ribulokinase (EC 2.7.1.16)
XLOC_001278	XLOC_001278	-	scf7180000000004|quiver:3443874-3445308	atcc55737	wgs7	OK	320.778	434.945	0.439259	0.786933	0.2676	0.58726	no	NAD(P) transhydrogenase subunit beta (EC 1.6.1.2)
XLOC_001698	XLOC_001698	-	scf7180000000004|quiver:899485-900280	atcc55737	wgs7	OK	228.986	307.987	0.427612	0.765295	0.26625	0.58726	no	putative integral membrane protein
XLOC_001782	XLOC_001782	-	scf7180000000004|quiver:1074976-1075733	atcc55737	wgs7	OK	352.716	472.077	0.420517	0.781961	0.2667	0.58726	no	hypothetical protein
XLOC_002284	XLOC_002284	-	scf7180000000004|quiver:2326202-2326922	atcc55737	wgs7	OK	165.809	228.676	0.46378	0.781877	0.26725	0.58726	no	hypothetical protein
XLOC_001588	XLOC_001588	-	scf7180000000004|quiver:673280-674219	atcc55737	wgs7	OK	1002.66	739.239	-0.439722	-0.774654	0.26835	0.588199	no	FIG00945174: hypothetical protein
XLOC_001722	XLOC_001722	-	scf7180000000004|quiver:945062-945758	atcc55737	wgs7	OK	336.293	452.509	0.428227	0.778352	0.2685	0.588199	no	3-oxoacyl-[acyl-carrier protein] reductase (EC 1.1.1.100)
XLOC_002637	XLOC_002637	-	scf7180000000004|quiver:3244261-3245668	atcc55737	wgs7	OK	110.363	166.156	0.590279	0.881746	0.26875	0.58823	no	Nucleoside-diphosphate-sugar epimerase
XLOC_001901	XLOC_001901	-	scf7180000000004|quiver:1308861-1311995	atcc55737	wgs7	OK	1080.45	773.534	-0.482102	-0.765077	0.26915	0.588589	no	NADH-ubiquinone oxidoreductase chain N (EC 1.6.5.3)
XLOC_001003	XLOC_001003	-	scf7180000000004|quiver:2767144-2768682	atcc55737	wgs7	OK	479.548	642.558	0.422152	0.787613	0.27055	0.590614	no	Transcriptional regulator, GntR family
XLOC_001114	XLOC_001114	-	scf7180000000004|quiver:3069342-3071213	atcc55737	wgs7	OK	295.906	430.879	0.542144	0.747655	0.27035	0.590614	no	Phosphate regulon sensor protein PhoR (SphS) (EC 2.7.13.3)
XLOC_001107	XLOC_001107	-	scf7180000000004|quiver:3058408-3059026	atcc55737	wgs7	OK	652.929	495.307	-0.398602	-0.762286	0.2717	0.59157	no	hypothetical protein
XLOC_001843	XLOC_001843	-	scf7180000000004|quiver:1219534-1220744	atcc55737	wgs7	OK	572.521	414.892	-0.464593	-0.756126	0.2717	0.59157	no	hypothetical protein
XLOC_002381	XLOC_002381	-	scf7180000000004|quiver:2576247-2576670	atcc55737	wgs7	OK	119.572	173.948	0.54078	0.793238	0.27125	0.59157	no	Arsenical resistance operon trans-acting repressor ArsD
XLOC_002330	XLOC_002330	-	scf7180000000004|quiver:2442317-2442554	atcc55737	wgs7	OK	427.628	610.995	0.514807	0.788184	0.27235	0.592468	no	hypothetical protein
XLOC_002378	XLOC_002378	-	scf7180000000004|quiver:2565730-2567440	atcc55737	wgs7	OK	170.033	226.7	0.414972	0.760661	0.27265	0.592604	no	Diaminopimelate decarboxylase (EC 4.1.1.20)
XLOC_000753	XLOC_000753	-	scf7180000000004|quiver:2075762-2076713	atcc55737	wgs7	OK	416.387	307.709	-0.436358	-0.791028	0.27295	0.592739	no	hypothetical protein
XLOC_001299	XLOC_001299	-	scf7180000000004|quiver:3493988-3494657	atcc55737	wgs7	OK	461.826	344.605	-0.422405	-0.766463	0.274	0.59279	no	DedA protein
XLOC_001570	XLOC_001570	-	scf7180000000004|quiver:633247-634105	atcc55737	wgs7	OK	395.173	297.543	-0.409388	-0.76945	0.2744	0.59279	no	UDP-galactose-lipid carrier transferase (EC 2.-.-.-)
XLOC_001915	XLOC_001915	-	scf7180000000004|quiver:1363677-1365350	atcc55737	wgs7	OK	195.881	281.163	0.521431	0.730498	0.2744	0.59279	no	Dihydrofolate reductase (EC 1.5.1.3)
XLOC_002220	XLOC_002220	-	scf7180000000004|quiver:2142288-2142480	atcc55737	wgs7	OK	335.231	509.755	0.604648	0.779594	0.27355	0.59279	no	hypothetical protein
XLOC_002299	XLOC_002299	-	scf7180000000004|quiver:2366400-2367411	atcc55737	wgs7	OK	209.755	277.048	0.401429	0.749243	0.274	0.59279	no	Transcriptional regulator, AsnC family
XLOC_002610	XLOC_002610	-	scf7180000000004|quiver:3190497-3190635	atcc55737	wgs7	OK	143.287	482.452	1.75148	0.841156	0.274	0.59279	no	hypothetical protein
XLOC_000777	XLOC_000777	-	scf7180000000004|quiver:2134841-2135812	atcc55737	wgs7	OK	1530.51	1092.72	-0.486095	-0.758788	0.27525	0.594111	no	Thioredoxin
XLOC_000856	XLOC_000856	-	scf7180000000004|quiver:2336829-2338596	atcc55737	wgs7	OK	74.0622	111.081	0.5848	0.831857	0.276	0.594294	no	putative ABC transporter ATP-binding protein( EC:3.6.3.- )
XLOC_000961	XLOC_000961	-	scf7180000000004|quiver:2643927-2644539	atcc55737	wgs7	OK	852.444	642.438	-0.408047	-0.77069	0.27605	0.594294	no	2,3,4,5-tetrahydropyridine-2,6-dicarboxylate N-acetyltransferase (EC 2.3.1.89)
XLOC_001302	XLOC_001302	-	scf7180000000004|quiver:3507561-3510078	atcc55737	wgs7	OK	3131.63	2092.35	-0.58179	-0.716424	0.276	0.594294	no	PspA/IM30 family protein
XLOC_001434	XLOC_001434	-	scf7180000000004|quiver:109545-110445	atcc55737	wgs7	OK	128.235	176.174	0.458205	0.770431	0.2766	0.594964	no	Adenylate cyclase (EC 4.6.1.1)
XLOC_001194	XLOC_001194	-	scf7180000000004|quiver:3283739-3285281	atcc55737	wgs7	OK	160.885	215.368	0.420778	0.754078	0.2771	0.595526	no	Allophanate hydrolase 2 subunit 1 (EC 3.5.1.54)
XLOC_000500	XLOC_000500	-	scf7180000000004|quiver:1374286-1375597	atcc55737	wgs7	OK	529.444	395.887	-0.419389	-0.744488	0.27765	0.596194	no	non-ribosomal peptide synthetase modules and related proteins
XLOC_000866	XLOC_000866	-	scf7180000000004|quiver:2364766-2365681	atcc55737	wgs7	OK	518.721	689.235	0.410036	0.761768	0.27855	0.597612	no	Sulfate transporter, CysZ-type
XLOC_000394	XLOC_000394	-	scf7180000000004|quiver:1005202-1007797	atcc55737	wgs7	OK	435.436	314.528	-0.469274	-0.771391	0.279	0.598063	no	Membrane alanine aminopeptidase N (EC 3.4.11.2)
XLOC_000738	XLOC_000738	-	scf7180000000004|quiver:2047645-2048638	atcc55737	wgs7	OK	549.373	417.197	-0.39706	-0.748607	0.27995	0.599584	no	hypothetical protein
XLOC_000165	XLOC_000165	-	scf7180000000004|quiver:392025-392847	atcc55737	wgs7	OK	229.872	169.669	-0.438106	-0.789043	0.28115	0.600198	no	FIG000875: Thioredoxin domain-containing protein EC-YbbN
XLOC_001607	XLOC_001607	-	scf7180000000004|quiver:730770-730965	atcc55737	wgs7	OK	579.907	395.58	-0.551851	-0.77744	0.2808	0.600198	no	hypothetical protein
XLOC_001632	XLOC_001632	-	scf7180000000004|quiver:782554-784198	atcc55737	wgs7	OK	146.419	193.736	0.403989	0.758073	0.2812	0.600198	no	ABC transporter ATP-binding protein
XLOC_002173	XLOC_002173	-	scf7180000000004|quiver:2017883-2018066	atcc55737	wgs7	OK	146.498	233.378	0.67179	0.697491	0.28095	0.600198	no	hypothetical protein
XLOC_000161	XLOC_000161	-	scf7180000000004|quiver:386368-387082	atcc55737	wgs7	OK	568.7	428.525	-0.40829	-0.747874	0.2815	0.600325	no	FIG00996186: hypothetical protein
XLOC_001800	XLOC_001800	-	scf7180000000004|quiver:1123747-1124725	atcc55737	wgs7	OK	325.456	247.099	-0.397372	-0.750083	0.2818	0.600451	no	Ribonuclease HI (EC 3.1.26.4)
XLOC_002327	XLOC_002327	-	scf7180000000004|quiver:2436727-2436985	atcc55737	wgs7	OK	149.379	215.898	0.53137	0.762231	0.2822	0.60079	no	Copper chaperone
XLOC_000378	XLOC_000378	-	scf7180000000004|quiver:955594-956161	atcc55737	wgs7	OK	758.271	575.219	-0.398602	-0.747826	0.283	0.600953	no	hypothetical protein
XLOC_000558	XLOC_000558	-	scf7180000000004|quiver:1552406-1552898	atcc55737	wgs7	OK	402.536	295.991	-0.443565	-0.763408	0.28255	0.600953	no	Phosphohistidine phosphatase SixA
XLOC_001869	XLOC_001869	-	scf7180000000004|quiver:1253622-1253934	atcc55737	wgs7	OK	1136.79	839.876	-0.436718	-0.729908	0.28285	0.600953	no	SSU ribosomal protein S10p (S20e)
XLOC_000860	XLOC_000860	-	scf7180000000004|quiver:2357532-2357706	atcc55737	wgs7	OK	345.502	545.018	0.657611	0.757565	0.2843	0.601664	no	hypothetical protein
XLOC_001422	XLOC_001422	-	scf7180000000004|quiver:96554-97190	atcc55737	wgs7	OK	207.759	280.662	0.433918	0.738846	0.2842	0.601664	no	transporter, LysE family
XLOC_001882	XLOC_001882	-	scf7180000000004|quiver:1279006-1279957	atcc55737	wgs7	OK	699.218	521.796	-0.422255	-0.732438	0.284	0.601664	no	Transcription antitermination protein NusG
XLOC_001902	XLOC_001902	-	scf7180000000004|quiver:1312008-1313916	atcc55737	wgs7	OK	398.76	300.922	-0.406129	-0.737666	0.284	0.601664	no	NADH-ubiquinone oxidoreductase chain L (EC 1.6.5.3)
XLOC_001984	XLOC_001984	-	scf7180000000004|quiver:1529363-1532844	atcc55737	wgs7	OK	2249.16	1410.16	-0.673532	-0.715192	0.2846	0.601788	no	hypothetical protein
XLOC_002027	XLOC_002027	-	scf7180000000004|quiver:1616529-1616760	atcc55737	wgs7	OK	666.983	477.978	-0.480705	-0.724833	0.28535	0.602862	no	Arginine permease RocE
XLOC_000068	XLOC_000068	-	scf7180000000004|quiver:197238-197979	atcc55737	wgs7	OK	129.243	177.873	0.460765	0.755564	0.2863	0.604357	no	oxidoreductase
XLOC_002002	XLOC_002002	-	scf7180000000004|quiver:1565901-1567749	atcc55737	wgs7	OK	867.271	602.554	-0.525391	-0.753075	0.2866	0.604479	no	Oligopeptide ABC transporter, periplasmic oligopeptide-binding protein OppA (TC 3.A.1.5.1)
XLOC_000937	XLOC_000937	-	scf7180000000004|quiver:2591740-2593045	atcc55737	wgs7	OK	243.688	318.928	0.388199	0.742414	0.28695	0.604705	no	FIG065221: Holliday junction DNA helicase
XLOC_002688	XLOC_002688	-	scf7180000000004|quiver:3401421-3401616	atcc55737	wgs7	OK	641.473	440.4	-0.542573	-0.753753	0.28925	0.609037	no	hypothetical protein
XLOC_002062	XLOC_002062	-	scf7180000000004|quiver:1718036-1719482	atcc55737	wgs7	OK	126.175	168.234	0.415044	0.753177	0.28965	0.609365	no	FIG00830864: hypothetical protein
XLOC_002391	XLOC_002391	-	scf7180000000004|quiver:2606265-2608348	atcc55737	wgs7	OK	365.434	561.549	0.6198	0.748932	0.29065	0.610438	no	Hydrolase (HAD superfamily)
XLOC_002761	XLOC_002761	-	scf7180000000004|quiver:3606247-3607057	atcc55737	wgs7	OK	564.332	433.196	-0.381524	-0.731987	0.2906	0.610438	no	Maleylpyruvate isomerase, mycothiol-dependent (EC 5.2.1.4)
XLOC_000122	XLOC_000122	-	scf7180000000004|quiver:285752-286388	atcc55737	wgs7	OK	527.933	402.147	-0.392632	-0.737481	0.2911	0.610869	no	hypothetical protein
XLOC_000971	XLOC_000971	-	scf7180000000004|quiver:2669821-2670474	atcc55737	wgs7	OK	586.779	425.531	-0.463556	-0.738235	0.2915	0.611194	no	hypothetical protein
XLOC_001345	XLOC_001345	-	scf7180000000004|quiver:3614831-3615860	atcc55737	wgs7	OK	539.407	411.083	-0.391943	-0.743673	0.29215	0.611528	no	FIG002813: LPPG:FO 2-phospho-L-lactate transferase like, CofD-like
XLOC_001480	XLOC_001480	-	scf7180000000004|quiver:286571-286799	atcc55737	wgs7	OK	12276.9	8897.92	-0.464408	-0.716078	0.29215	0.611528	no	putative ATP-binding protein
XLOC_000518	XLOC_000518	-	scf7180000000004|quiver:1432912-1434775	atcc55737	wgs7	OK	244.245	324.388	0.409387	0.736246	0.29255	0.611852	no	GTP-binding protein TypA/BipA
XLOC_000067	XLOC_000067	-	scf7180000000004|quiver:196257-197007	atcc55737	wgs7	OK	236.319	314.01	0.410075	0.747815	0.29305	0.611871	no	DNA recombination and repair protein RecO
XLOC_001179	XLOC_001179	-	scf7180000000004|quiver:3250647-3253390	atcc55737	wgs7	OK	365.443	629.072	0.783581	0.709702	0.29285	0.611871	no	Phytoene synthase (EC 2.5.1.32)
XLOC_000284	XLOC_000284	-	scf7180000000004|quiver:693211-693582	atcc55737	wgs7	OK	452.276	668.178	0.563031	0.753921	0.29355	0.612402	no	hypothetical protein
XLOC_001343	XLOC_001343	-	scf7180000000004|quiver:3611929-3613957	atcc55737	wgs7	OK	189.126	249.732	0.401033	0.745415	0.294	0.612828	no	Excinuclease ABC subunit C
XLOC_001667	XLOC_001667	-	scf7180000000004|quiver:845735-849180	atcc55737	wgs7	OK	2915.5	1905.83	-0.613323	-0.70483	0.29625	0.617002	no	Succinate dehydrogenase iron-sulfur protein (EC 1.3.99.1)
XLOC_001611	XLOC_001611	-	scf7180000000004|quiver:736515-737257	atcc55737	wgs7	OK	221.749	358.298	0.692233	0.727296	0.29675	0.617527	no	HIT family protein
XLOC_002778	XLOC_002778	-	scf7180000000004|quiver:3661980-3662841	atcc55737	wgs7	OK	176.879	237.111	0.422795	0.741324	0.29785	0.619299	no	Transcriptional regulator, AraC family
XLOC_002081	XLOC_002081	-	scf7180000000004|quiver:1772977-1774402	atcc55737	wgs7	OK	290.977	382.426	0.394277	0.731993	0.29825	0.619614	no	RfbX family protein involved in the export of O-antigen and teichoic acid
XLOC_002713	XLOC_002713	-	scf7180000000004|quiver:3467829-3469329	atcc55737	wgs7	OK	282.883	370.24	0.388254	0.71847	0.29905	0.620759	no	Xaa-Pro aminopeptidase (EC 3.4.11.9)
XLOC_002184	XLOC_002184	-	scf7180000000004|quiver:2038715-2039120	atcc55737	wgs7	OK	229.437	315.069	0.45757	0.727954	0.2993	0.620761	no	Nitrite reductase [NAD(P)H] small subunit (EC 1.7.1.4)
XLOC_000330	XLOC_000330	-	scf7180000000004|quiver:806004-806142	atcc55737	wgs7	OK	419.297	904.854	1.10971	0.785755	0.2997	0.621074	no	hypothetical protein
XLOC_001276	XLOC_001276	-	scf7180000000004|quiver:3440487-3442250	atcc55737	wgs7	OK	448.088	616.684	0.46075	0.714767	0.3001	0.621386	no	Transcriptional regulator, MarR family
XLOC_001865	XLOC_001865	-	scf7180000000004|quiver:1250094-1250559	atcc55737	wgs7	OK	536.797	401.533	-0.418858	-0.732331	0.3009	0.62201	no	LSU ribosomal protein L22p (L17e)
XLOC_002162	XLOC_002162	-	scf7180000000004|quiver:1981313-1984282	atcc55737	wgs7	OK	424.98	566.293	0.414154	0.720431	0.3009	0.62201	no	Anaerobic glycerol-3-phosphate dehydrogenase subunit B (EC 1.1.5.3)
XLOC_000899	XLOC_000899	-	scf7180000000004|quiver:2476955-2477493	atcc55737	wgs7	OK	1165.39	844.725	-0.464258	-0.757059	0.3023	0.624386	no	hypothetical protein
XLOC_000143	XLOC_000143	-	scf7180000000004|quiver:350039-351191	atcc55737	wgs7	OK	221.237	289.088	0.385916	0.730939	0.30405	0.627481	no	Undecaprenyl-phosphate N-acetylglucosaminyl 1-phosphate transferase (EC 2.7.8.-)
XLOC_000771	XLOC_000771	-	scf7180000000004|quiver:2114254-2114524	atcc55737	wgs7	OK	732.805	542.076	-0.434932	-0.715335	0.30465	0.628199	no	hypothetical protein
XLOC_001368	XLOC_001368	-	scf7180000000004|quiver:3663093-3663524	atcc55737	wgs7	OK	403.833	598.672	0.568006	0.709609	0.3051	0.628607	no	VrlI protein
XLOC_001268	XLOC_001268	-	scf7180000000004|quiver:3428517-3429597	atcc55737	wgs7	OK	497.988	380.185	-0.389407	-0.720042	0.3058	0.629215	no	FIG00944945: hypothetical protein
XLOC_001501	XLOC_001501	-	scf7180000000004|quiver:387228-388554	atcc55737	wgs7	OK	458.276	349.52	-0.390842	-0.727332	0.3059	0.629215	no	FIG00946035: hypothetical protein
XLOC_001532	XLOC_001532	-	scf7180000000004|quiver:555928-557143	atcc55737	wgs7	OK	262.43	197.549	-0.409718	-0.709745	0.3065	0.62993	no	Ornithine aminotransferase (EC 2.6.1.13)
XLOC_001820	XLOC_001820	-	scf7180000000004|quiver:1172464-1173568	atcc55737	wgs7	OK	587.06	450.288	-0.382662	-0.714065	0.30745	0.631361	no	Inosine-5'-monophosphate dehydrogenase, catalytic domain (EC 1.1.1.205)
XLOC_000475	XLOC_000475	-	scf7180000000004|quiver:1285424-1285919	atcc55737	wgs7	OK	223.399	297.754	0.414495	0.712571	0.3083	0.632271	no	FIG001943: hypothetical protein YajQ
XLOC_000658	XLOC_000658	-	scf7180000000004|quiver:1807391-1809216	atcc55737	wgs7	OK	492.791	647.839	0.394659	0.720174	0.3084	0.632271	no	transmembrane sugar transport protein
XLOC_002617	XLOC_002617	-	scf7180000000004|quiver:3194699-3195559	atcc55737	wgs7	OK	300.443	567.847	0.918412	0.697535	0.3097	0.634414	no	exonuclease( EC:3.1.11.3 )
XLOC_000345	XLOC_000345	-	scf7180000000004|quiver:863619-864920	atcc55737	wgs7	OK	364.546	495.627	0.443156	0.716926	0.3119	0.636828	no	4-carboxymuconolactone decarboxylase (EC 4.1.1.44)
XLOC_001093	XLOC_001093	-	scf7180000000004|quiver:3016260-3016962	atcc55737	wgs7	OK	249.495	328.241	0.395743	0.718399	0.31175	0.636828	no	hypothetical protein
XLOC_001132	XLOC_001132	-	scf7180000000004|quiver:3119203-3120034	atcc55737	wgs7	OK	707.502	541.991	-0.384466	-0.728423	0.31165	0.636828	no	FIG00945547: hypothetical protein
XLOC_001572	XLOC_001572	-	scf7180000000004|quiver:638539-641215	atcc55737	wgs7	OK	455.703	337.931	-0.431366	-0.704358	0.31185	0.636828	no	Aconitate hydratase (EC 4.2.1.3)
XLOC_001339	XLOC_001339	-	scf7180000000004|quiver:3602931-3605016	atcc55737	wgs7	OK	113.032	164.702	0.543133	0.642973	0.3126	0.637213	no	Excinuclease ABC subunit B
XLOC_001346	XLOC_001346	-	scf7180000000004|quiver:3615911-3616898	atcc55737	wgs7	OK	298.512	225.632	-0.403816	-0.719191	0.3126	0.637213	no	FIG001886: Cytoplasmic hypothetical protein
XLOC_002716	XLOC_002716	-	scf7180000000004|quiver:3477962-3478817	atcc55737	wgs7	OK	241.474	311.037	0.365217	0.703894	0.3136	0.638729	no	Methionine aminopeptidase (EC 3.4.11.18)
XLOC_000476	XLOC_000476	-	scf7180000000004|quiver:1285939-1286830	atcc55737	wgs7	OK	367.561	283.135	-0.376492	-0.713898	0.31565	0.642059	no	Exodeoxyribonuclease III (EC 3.1.11.2)
XLOC_002186	XLOC_002186	-	scf7180000000004|quiver:2051172-2052288	atcc55737	wgs7	OK	272.443	349.504	0.359356	0.692317	0.31575	0.642059	no	Alanine dehydrogenase (EC 1.4.1.1)
XLOC_000273	XLOC_000273	-	scf7180000000004|quiver:648839-649342	atcc55737	wgs7	OK	1724.14	1183.7	-0.542572	-0.69893	0.31675	0.643401	no	FIG00945091: hypothetical protein
XLOC_000535	XLOC_000535	-	scf7180000000004|quiver:1465605-1466697	atcc55737	wgs7	OK	131.242	175.537	0.41954	0.68779	0.31715	0.643401	no	ABC-type Fe3+-siderophore transport system, permease component
XLOC_000981	XLOC_000981	-	scf7180000000004|quiver:2687980-2688334	atcc55737	wgs7	OK	361.23	483.778	0.421429	0.708769	0.31765	0.643401	no	Repressor CsoR of the copZA operon
XLOC_001456	XLOC_001456	-	scf7180000000004|quiver:174363-175009	atcc55737	wgs7	OK	1790.2	1341.2	-0.416599	-0.690672	0.3177	0.643401	no	hypothetical protein
XLOC_001774	XLOC_001774	-	scf7180000000004|quiver:1063199-1063703	atcc55737	wgs7	OK	316.831	236.137	-0.424093	-0.697491	0.31725	0.643401	no	Dihydrofolate reductase (EC 1.5.1.3)
XLOC_002164	XLOC_002164	-	scf7180000000004|quiver:1987744-1989211	atcc55737	wgs7	OK	288.125	372.052	0.368808	0.69717	0.31905	0.644564	no	amino acid transporter
XLOC_002195	XLOC_002195	-	scf7180000000004|quiver:2076746-2078111	atcc55737	wgs7	OK	374.537	487.932	0.381572	0.699516	0.3187	0.644564	no	FIG00672359: hypothetical protein
XLOC_002232	XLOC_002232	-	scf7180000000004|quiver:2166061-2166211	atcc55737	wgs7	OK	253.386	450.701	0.830834	0.834832	0.319	0.644564	no	hypothetical protein
XLOC_000801	XLOC_000801	-	scf7180000000004|quiver:2212680-2214045	atcc55737	wgs7	OK	19.9052	27.5015	0.466364	0.688538	0.31965	0.644731	no	FIG00830864: hypothetical protein
XLOC_002486	XLOC_002486	-	scf7180000000004|quiver:2889491-2890304	atcc55737	wgs7	OK	772.084	587.305	-0.39465	-0.691986	0.31945	0.644731	no	oxidoreductase of aldo/keto reductase family, subgroup 1
XLOC_000461	XLOC_000461	-	scf7180000000004|quiver:1204617-1206782	atcc55737	wgs7	OK	443.517	613.205	0.46738	0.686927	0.32085	0.645365	no	Permease, multidrug efflux
XLOC_001147	XLOC_001147	-	scf7180000000004|quiver:3158824-3159013	atcc55737	wgs7	OK	291.529	418.578	0.521856	0.694973	0.321	0.645365	no	hypothetical protein
XLOC_001776	XLOC_001776	-	scf7180000000004|quiver:1064524-1065897	atcc55737	wgs7	OK	1111.74	851.055	-0.385495	-0.704141	0.32085	0.645365	no	Nucleoside 5-triphosphatase RdgB (dHAPTP, dITP, XTP-specific) (EC 3.6.1.15)
XLOC_002503	XLOC_002503	-	scf7180000000004|quiver:2925277-2926060	atcc55737	wgs7	OK	198.327	262.271	0.403173	0.702901	0.3208	0.645365	no	Pyrroline-5-carboxylate reductase (EC 1.5.1.2)
XLOC_000296	XLOC_000296	-	scf7180000000004|quiver:711025-711585	atcc55737	wgs7	OK	376.09	711.75	0.920292	0.6005	0.3221	0.646315	no	hypothetical protein
XLOC_000727	XLOC_000727	-	scf7180000000004|quiver:2020177-2020309	atcc55737	wgs7	OK	183.209	942.283	2.36267	1.90131	0.32225	0.646315	no	hypothetical protein
XLOC_002384	XLOC_002384	-	scf7180000000004|quiver:2585398-2586229	atcc55737	wgs7	OK	279.639	363.394	0.377973	0.706061	0.3221	0.646315	no	TIM-barrel signal transduction protein
XLOC_001341	XLOC_001341	-	scf7180000000004|quiver:3607097-3610097	atcc55737	wgs7	OK	224.849	294.136	0.387523	0.674853	0.3234	0.6481	no	Excinuclease ABC subunit A
XLOC_000355	XLOC_000355	-	scf7180000000004|quiver:891341-893357	atcc55737	wgs7	OK	177.523	228.04	0.361278	0.671616	0.32485	0.649019	no	Ubiquinone biosynthesis monooxygenase UbiB
XLOC_000362	XLOC_000362	-	scf7180000000004|quiver:925167-926573	atcc55737	wgs7	OK	202.258	348.065	0.78316	0.483526	0.32465	0.649019	no	hypothetical protein
XLOC_000708	XLOC_000708	-	scf7180000000004|quiver:1965278-1966949	atcc55737	wgs7	OK	260.166	395.081	0.602717	0.675604	0.3244	0.649019	no	hypothetical protein
XLOC_002653	XLOC_002653	-	scf7180000000004|quiver:3288120-3289707	atcc55737	wgs7	OK	180.652	261.853	0.535544	0.758048	0.3249	0.649019	no	CONSERVED MEMBRANE PROTEIN
XLOC_001614	XLOC_001614	-	scf7180000000004|quiver:738525-739236	atcc55737	wgs7	OK	135.482	179.448	0.405463	0.675789	0.3254	0.649497	no	Orotidine 5'-phosphate decarboxylase (EC 4.1.1.23)
XLOC_000280	XLOC_000280	-	scf7180000000004|quiver:666565-667504	atcc55737	wgs7	OK	838.178	643.62	-0.381047	-0.669437	0.3266	0.650707	no	RNA polymerase sigma factor SigB
XLOC_001866	XLOC_001866	-	scf7180000000004|quiver:1250577-1250859	atcc55737	wgs7	OK	357.424	490.089	0.455408	0.650089	0.327	0.650707	no	SSU ribosomal protein S19p (S15e)
XLOC_002091	XLOC_002091	-	scf7180000000004|quiver:1790736-1793066	atcc55737	wgs7	OK	322.505	422.18	0.388535	0.674991	0.32705	0.650707	no	Transcriptional regulator, LacI family
XLOC_002717	XLOC_002717	-	scf7180000000004|quiver:3478864-3479725	atcc55737	wgs7	OK	798.275	615.995	-0.373969	-0.665594	0.3263	0.650707	no	FIG00946191: hypothetical protein
XLOC_000499	XLOC_000499	-	scf7180000000004|quiver:1372020-1373313	atcc55737	wgs7	OK	278.615	360.811	0.372967	0.710587	0.32875	0.652008	no	major facilitator superfamily MFS_1
XLOC_001709	XLOC_001709	-	scf7180000000004|quiver:916653-917523	atcc55737	wgs7	OK	554.036	433.099	-0.355282	-0.682386	0.32855	0.652008	no	Phosphatidate cytidylyltransferase (EC 2.7.7.41)
XLOC_001880	XLOC_001880	-	scf7180000000004|quiver:1277614-1278313	atcc55737	wgs7	OK	578.295	447.909	-0.368601	-0.676394	0.3282	0.652008	no	LSU ribosomal protein L1p (L10Ae)
XLOC_002352	XLOC_002352	-	scf7180000000004|quiver:2507029-2507164	atcc55737	wgs7	OK	1202.77	551.533	-1.12484	-0.79106	0.32825	0.652008	no	hypothetical protein
XLOC_001540	XLOC_001540	-	scf7180000000004|quiver:572179-573361	atcc55737	wgs7	OK	140.332	184.515	0.394894	0.666868	0.32905	0.652084	no	probable MFS transporter
XLOC_001513	XLOC_001513	-	scf7180000000004|quiver:442125-443409	atcc55737	wgs7	OK	178.189	228.155	0.356605	0.687069	0.3306	0.654511	no	putative sugar binding secreted protein
XLOC_002422	XLOC_002422	-	scf7180000000004|quiver:2692938-2693996	atcc55737	wgs7	OK	267.808	455.927	0.767602	0.670946	0.3308	0.654511	no	hypothetical protein
XLOC_002408	XLOC_002408	-	scf7180000000004|quiver:2653668-2654436	atcc55737	wgs7	OK	564.148	438.237	-0.36436	-0.704391	0.3312	0.654783	no	Transcriptional repressor of the fructose operon, DeoR family
XLOC_000657	XLOC_000657	-	scf7180000000004|quiver:1805958-1807275	atcc55737	wgs7	OK	373.584	282.29	-0.404254	-0.71211	0.3335	0.656923	no	secreted sugar binding protein
XLOC_000814	XLOC_000814	-	scf7180000000004|quiver:2241709-2243921	atcc55737	wgs7	OK	758.534	1069.7	0.49592	0.652726	0.33295	0.656923	no	Ribose ABC transport system, periplasmic ribose-binding protein RbsB (TC 3.A.1.2.1)
XLOC_001128	XLOC_001128	-	scf7180000000004|quiver:3111540-3113856	atcc55737	wgs7	OK	52.4613	75.4413	0.524101	0.679106	0.3336	0.656923	no	oxidoreductase with transcriptional repressor domain
XLOC_001864	XLOC_001864	-	scf7180000000004|quiver:1249272-1250091	atcc55737	wgs7	OK	356.251	276.041	-0.368012	-0.681996	0.33335	0.656923	no	SSU ribosomal protein S3p (S3e)
XLOC_002076	XLOC_002076	-	scf7180000000004|quiver:1758388-1759564	atcc55737	wgs7	OK	336.597	432.033	0.360122	0.68088	0.33355	0.656923	no	Cystathionine beta-lyase, type II (EC 4.4.1.8)
XLOC_002263	XLOC_002263	-	scf7180000000004|quiver:2249338-2249488	atcc55737	wgs7	OK	1283.83	853.187	-0.589517	-0.679533	0.3339	0.656995	no	hypothetical protein
XLOC_000824	XLOC_000824	-	scf7180000000004|quiver:2271782-2273016	atcc55737	wgs7	OK	762.549	994.533	0.383189	0.67521	0.3342	0.657067	no	amino acid permease-associated region
XLOC_001200	XLOC_001200	-	scf7180000000004|quiver:3294769-3297237	atcc55737	wgs7	OK	1272.22	942.845	-0.432255	-0.673321	0.33525	0.658612	no	N-acetylglucosamine-1-phosphate uridyltransferase (EC 2.7.7.23) / Glucosamine-1-phosphate N-acetyltransferase (EC 2.3.1.157)
XLOC_001186	XLOC_001186	-	scf7180000000004|quiver:3270759-3271440	atcc55737	wgs7	OK	151.128	200.638	0.408819	0.669384	0.33655	0.660125	no	hypothetical protein
XLOC_001883	XLOC_001883	-	scf7180000000004|quiver:1280016-1280676	atcc55737	wgs7	OK	547.525	429.696	-0.349607	-0.668074	0.3364	0.660125	no	Preprotein translocase subunit SecE (TC 3.A.5.1.1)
XLOC_000081	XLOC_000081	-	scf7180000000004|quiver:219669-221740	atcc55737	wgs7	OK	480.009	351.721	-0.448631	-0.67443	0.33915	0.660237	no	peptidylprolyl isomerase, FKBP-type
XLOC_000109	XLOC_000109	-	scf7180000000004|quiver:264091-265024	atcc55737	wgs7	OK	148.081	192.2	0.376228	0.670364	0.34005	0.660237	no	Ornithine carbamoyltransferase (EC 2.1.3.3)
XLOC_000359	XLOC_000359	-	scf7180000000004|quiver:908992-909951	atcc55737	wgs7	OK	1195.35	168.941	-2.82284	-0.490907	0.3385	0.660237	no	hypothetical protein
XLOC_000386	XLOC_000386	-	scf7180000000004|quiver:971732-973378	atcc55737	wgs7	OK	511.582	655.56	0.357761	0.66949	0.33695	0.660237	no	ABC-type multidrug transport system, permease component
XLOC_000883	XLOC_000883	-	scf7180000000004|quiver:2407765-2408068	atcc55737	wgs7	OK	356.985	477.676	0.420172	0.668087	0.3384	0.660237	no	hypothetical protein
XLOC_001347	XLOC_001347	-	scf7180000000004|quiver:3617071-3618079	atcc55737	wgs7	OK	2732.44	1830.61	-0.577869	-0.645545	0.33845	0.660237	no	NAD-dependent glyceraldehyde-3-phosphate dehydrogenase (EC 1.2.1.12)
XLOC_001478	XLOC_001478	-	scf7180000000004|quiver:279891-280362	atcc55737	wgs7	OK	1260.44	967.556	-0.381511	-0.6805	0.3391	0.660237	no	hypothetical protein
XLOC_001675	XLOC_001675	-	scf7180000000004|quiver:855727-857566	atcc55737	wgs7	OK	226.905	290.598	0.356937	0.677196	0.3395	0.660237	no	membrane protein
XLOC_002086	XLOC_002086	-	scf7180000000004|quiver:1781561-1782572	atcc55737	wgs7	OK	209.35	269.415	0.363914	0.675466	0.33965	0.660237	no	Putative oxidoreductase YncB
XLOC_002100	XLOC_002100	-	scf7180000000004|quiver:1817701-1818505	atcc55737	wgs7	OK	727.994	569.88	-0.353268	-0.66299	0.33995	0.660237	no	Leucyl/phenylalanyl-tRNA--protein transferase (EC 2.3.2.6)
XLOC_002228	XLOC_002228	-	scf7180000000004|quiver:2153193-2158275	atcc55737	wgs7	OK	887.814	1208.68	0.445099	0.667358	0.3387	0.660237	no	Ferrochelatase, protoheme ferro-lyase (EC 4.99.1.1)
XLOC_002402	XLOC_002402	-	scf7180000000004|quiver:2633986-2635264	atcc55737	wgs7	OK	330.344	258.701	-0.352686	-0.673937	0.33915	0.660237	no	Glycosyltransferase (EC 2.4.1.-)
XLOC_002481	XLOC_002481	-	scf7180000000004|quiver:2877492-2878719	atcc55737	wgs7	OK	205.014	260.817	0.347316	0.668173	0.33845	0.660237	no	hypothetical protein, putative serine esterase cutinase
XLOC_002099	XLOC_002099	-	scf7180000000004|quiver:1816010-1816967	atcc55737	wgs7	OK	337.706	263.098	-0.36017	-0.666367	0.34045	0.660499	no	Prephenate dehydratase (EC 4.2.1.51)
XLOC_000572	XLOC_000572	-	scf7180000000004|quiver:1605904-1606387	atcc55737	wgs7	OK	2406.92	1851.83	-0.378238	-0.665428	0.3408	0.660664	no	putative integral membrane protein
XLOC_000055	XLOC_000055	-	scf7180000000004|quiver:158656-160557	atcc55737	wgs7	OK	541.044	419.219	-0.368039	-0.650582	0.34155	0.660906	no	Chaperone protein DnaJ
XLOC_000723	XLOC_000723	-	scf7180000000004|quiver:2007489-2009964	atcc55737	wgs7	OK	387.189	292.897	-0.402644	-0.655675	0.3413	0.660906	no	YD repeat protein
XLOC_002113	XLOC_002113	-	scf7180000000004|quiver:1849437-1850412	atcc55737	wgs7	OK	173.141	225.737	0.382695	0.678817	0.3422	0.660906	no	D-3-phosphoglycerate dehydrogenase (EC 1.1.1.95)
XLOC_002394	XLOC_002394	-	scf7180000000004|quiver:2612242-2612770	atcc55737	wgs7	OK	193.99	254.814	0.393465	0.67632	0.34175	0.660906	no	GCN5-related N-acetyltransferase
XLOC_002444	XLOC_002444	-	scf7180000000004|quiver:2769683-2773702	atcc55737	wgs7	OK	209.806	287.211	0.453058	0.648225	0.34225	0.660906	no	hypothetical protein
XLOC_000416	XLOC_000416	-	scf7180000000004|quiver:1070805-1072149	atcc55737	wgs7	OK	157.949	111.76	-0.499058	-0.705977	0.3437	0.662679	no	Nicotinate phosphoribosyltransferase (EC 2.4.2.11)
XLOC_001506	XLOC_001506	-	scf7180000000004|quiver:406939-409150	atcc55737	wgs7	OK	201.805	258.835	0.35907	0.65886	0.3437	0.662679	no	Glycogen debranching enzyme (EC 3.2.1.-)
XLOC_002464	XLOC_002464	-	scf7180000000004|quiver:2823327-2825871	atcc55737	wgs7	OK	258.736	335.553	0.375059	0.664135	0.344	0.662745	no	Malto-oligosyltrehalose synthase (EC 5.4.99.15)
XLOC_000127	XLOC_000127	-	scf7180000000004|quiver:309464-311160	atcc55737	wgs7	OK	724.978	538.843	-0.428072	-0.653009	0.3446	0.663388	no	Lon-like protease with PDZ domain
XLOC_002312	XLOC_002312	-	scf7180000000004|quiver:2400568-2401810	atcc55737	wgs7	OK	844.859	655.282	-0.366596	-0.659895	0.34505	0.663742	no	Na+/H+ antiporter NhaA type
XLOC_000044	XLOC_000044	-	scf7180000000004|quiver:123439-125152	atcc55737	wgs7	OK	140.134	179.353	0.355989	0.674921	0.3488	0.66499	no	FIG00945609: hypothetical protein
XLOC_000272	XLOC_000272	-	scf7180000000004|quiver:645566-646226	atcc55737	wgs7	OK	898.63	701.274	-0.357748	-0.661812	0.3493	0.66499	no	Trk system potassium uptake protein TrkA
XLOC_000557	XLOC_000557	-	scf7180000000004|quiver:1550178-1551189	atcc55737	wgs7	OK	310.734	241.012	-0.366578	-0.665849	0.34955	0.66499	no	FIG00945979: hypothetical protein
XLOC_000690	XLOC_000690	-	scf7180000000004|quiver:1914428-1914764	atcc55737	wgs7	OK	710.916	543.642	-0.387023	-0.678899	0.34925	0.66499	no	hypothetical protein
XLOC_001474	XLOC_001474	-	scf7180000000004|quiver:254452-255130	atcc55737	wgs7	OK	585.425	461.242	-0.34396	-0.657912	0.34865	0.66499	no	membrane protein
XLOC_001784	XLOC_001784	-	scf7180000000004|quiver:1077113-1079345	atcc55737	wgs7	OK	2056.95	1319.41	-0.640611	-0.581101	0.349	0.66499	no	Cobalt-zinc-cadmium resistance protein
XLOC_001904	XLOC_001904	-	scf7180000000004|quiver:1324192-1324561	atcc55737	wgs7	OK	474.571	364.917	-0.379058	-0.641693	0.34835	0.66499	no	NADH ubiquinone oxidoreductase chain A (EC 1.6.5.3)
XLOC_001939	XLOC_001939	-	scf7180000000004|quiver:1416792-1417470	atcc55737	wgs7	OK	706.158	555.232	-0.346899	-0.669499	0.3485	0.66499	no	Phosphoribosylformylglycinamidine synthase, glutamine amidotransferase subunit (EC 6.3.5.3)
XLOC_001962	XLOC_001962	-	scf7180000000004|quiver:1469623-1471045	atcc55737	wgs7	OK	261.05	184.247	-0.502682	-0.630343	0.3497	0.66499	no	NADPH-dependent mycothiol reductase Mtr
XLOC_002234	XLOC_002234	-	scf7180000000004|quiver:2174927-2177204	atcc55737	wgs7	OK	223.05	288.75	0.372452	0.647324	0.34795	0.66499	no	Two-component system, sensor protein
XLOC_002252	XLOC_002252	-	scf7180000000004|quiver:2209807-2210989	atcc55737	wgs7	OK	422.85	541.619	0.357131	0.652665	0.34685	0.66499	no	Chromosome (plasmid) partitioning protein ParB
XLOC_002364	XLOC_002364	-	scf7180000000004|quiver:2536053-2537822	atcc55737	wgs7	OK	169.878	258.36	0.604878	0.665181	0.3466	0.66499	no	Transcriptional regulator, LacI family
XLOC_002442	XLOC_002442	-	scf7180000000004|quiver:2765388-2767074	atcc55737	wgs7	OK	163.961	211.632	0.368205	0.66216	0.3464	0.66499	no	Membrane protein FdrA
XLOC_002491	XLOC_002491	-	scf7180000000004|quiver:2897294-2897945	atcc55737	wgs7	OK	460.747	361.228	-0.351064	-0.653728	0.3469	0.66499	no	hypothetical protein
XLOC_002661	XLOC_002661	-	scf7180000000004|quiver:3312922-3313771	atcc55737	wgs7	OK	264.636	337.029	0.348861	0.65804	0.3485	0.66499	no	hypothetical protein
XLOC_000785	XLOC_000785	-	scf7180000000004|quiver:2158429-2159002	atcc55737	wgs7	OK	234.799	305.195	0.378303	0.66926	0.3504	0.665813	no	Transcriptional regulator, MarR family
XLOC_001757	XLOC_001757	-	scf7180000000004|quiver:1028465-1028675	atcc55737	wgs7	OK	200.25	286.48	0.51663	0.651405	0.35095	0.666351	no	Helicase, C-terminal
XLOC_000827	XLOC_000827	-	scf7180000000004|quiver:2279493-2280750	atcc55737	wgs7	OK	92.9347	131.152	0.496948	0.662854	0.3517	0.666854	no	PTS system, galactitol-specific IIC component (EC 2.7.1.69)
XLOC_002197	XLOC_002197	-	scf7180000000004|quiver:2078510-2079323	atcc55737	wgs7	OK	561.913	720.389	0.358431	0.668546	0.35175	0.666854	no	hypothetical protein
XLOC_001017	XLOC_001017	-	scf7180000000004|quiver:2820528-2821054	atcc55737	wgs7	OK	632.726	874.607	0.467055	0.630691	0.35305	0.66881	no	hypothetical prophage protein
XLOC_001464	XLOC_001464	-	scf7180000000004|quiver:193399-195943	atcc55737	wgs7	OK	117.916	151.698	0.363441	0.65268	0.3537	0.669532	no	minor extracellular serine protease
XLOC_000822	XLOC_000822	-	scf7180000000004|quiver:2266129-2267308	atcc55737	wgs7	OK	270.595	343.141	0.342666	0.652266	0.3559	0.672563	no	putative epoxyalkane:coenzyme M transferase
XLOC_001940	XLOC_001940	-	scf7180000000004|quiver:1417471-1418890	atcc55737	wgs7	OK	983.636	745.727	-0.399477	-0.651056	0.3557	0.672563	no	Phosphoribosylaminoimidazole-succinocarboxamide synthase (EC 6.3.2.6)
XLOC_002179	XLOC_002179	-	scf7180000000004|quiver:2028842-2030209	atcc55737	wgs7	OK	337.074	450.046	0.417007	0.626884	0.35665	0.672563	no	hypothetical protein
XLOC_002392	XLOC_002392	-	scf7180000000004|quiver:2608446-2608983	atcc55737	wgs7	OK	170.164	223.309	0.392118	0.650573	0.3565	0.672563	no	Histone acetyltransferase HPA2 and related acetyltransferases
XLOC_002568	XLOC_002568	-	scf7180000000004|quiver:3100244-3100728	atcc55737	wgs7	OK	275.144	518.537	0.914261	0.66489	0.3563	0.672563	no	hypothetical protein
XLOC_002068	XLOC_002068	-	scf7180000000004|quiver:1739155-1740928	atcc55737	wgs7	OK	224.336	479.612	1.09621	0.650508	0.35705	0.672809	no	hypothetical protein
XLOC_002416	XLOC_002416	-	scf7180000000004|quiver:2671599-2672997	atcc55737	wgs7	OK	748.327	586.505	-0.351524	-0.612529	0.3591	0.67612	no	NADH dehydrogenase (EC 1.6.99.3)
XLOC_002685	XLOC_002685	-	scf7180000000004|quiver:3385130-3386114	atcc55737	wgs7	OK	280.288	220.785	-0.344265	-0.628906	0.35935	0.67612	no	Bifunctional protein: zinc-containing alcohol dehydrogenase; quinone oxidoreductase ( NADPH:quinone reductase) (EC 1.1.1.-); Similar to arginate lyase
XLOC_002166	XLOC_002166	-	scf7180000000004|quiver:1999344-1999587	atcc55737	wgs7	OK	282.049	382.716	0.440329	0.636323	0.3598	0.676323	no	hypothetical protein
XLOC_002471	XLOC_002471	-	scf7180000000004|quiver:2859104-2860434	atcc55737	wgs7	OK	1700.65	732.29	-1.2156	-0.332405	0.36	0.676323	no	hypothetical protein
XLOC_000887	XLOC_000887	-	scf7180000000004|quiver:2413744-2414866	atcc55737	wgs7	OK	127.721	179.13	0.488011	0.690279	0.3606	0.67694	no	Oxaloacetate decarboxylase beta chain (EC 4.1.1.3)
XLOC_000104	XLOC_000104	-	scf7180000000004|quiver:257308-257995	atcc55737	wgs7	OK	508.131	403.842	-0.331408	-0.631517	0.3614	0.677931	no	Cell division transporter, ATP-binding protein FtsE (TC 3.A.5.1.1)
XLOC_000221	XLOC_000221	-	scf7180000000004|quiver:517978-519759	atcc55737	wgs7	OK	323.939	411.333	0.344583	0.640162	0.3618	0.678036	no	Proteasome subunit alpha (EC 3.4.25.1), bacterial
XLOC_002190	XLOC_002190	-	scf7180000000004|quiver:2061752-2061941	atcc55737	wgs7	OK	334.056	471.038	0.495756	0.629375	0.362	0.678036	no	hypothetical protein
XLOC_000231	XLOC_000231	-	scf7180000000004|quiver:535874-536888	atcc55737	wgs7	OK	118.623	151.972	0.357422	0.649982	0.3631	0.678567	no	putative TraA-like conjugal transfer protein
XLOC_000687	XLOC_000687	-	scf7180000000004|quiver:1899476-1900370	atcc55737	wgs7	OK	232.177	294.483	0.342957	0.639009	0.363	0.678567	no	Sugar phosphotransferase system protein
XLOC_001271	XLOC_001271	-	scf7180000000004|quiver:3432189-3433551	atcc55737	wgs7	OK	516.625	405.126	-0.350748	-0.637213	0.36285	0.678567	no	Glycerol-1-phosphate dehydrogenase [NAD(P)] (EC 1.1.1.261)
XLOC_001161	XLOC_001161	-	scf7180000000004|quiver:3219147-3219990	atcc55737	wgs7	OK	355.047	277.86	-0.353655	-0.638637	0.36405	0.679324	no	hypothetical potein SCE46.16c
XLOC_001623	XLOC_001623	-	scf7180000000004|quiver:760155-763165	atcc55737	wgs7	OK	1082.57	846.786	-0.354395	-0.62433	0.36395	0.679324	no	FIG00946463: hypothetical protein
XLOC_001514	XLOC_001514	-	scf7180000000004|quiver:443824-444508	atcc55737	wgs7	OK	457.348	356.952	-0.357564	-0.650197	0.3659	0.680602	no	putative membrane protein
XLOC_001685	XLOC_001685	-	scf7180000000004|quiver:872095-872281	atcc55737	wgs7	OK	12309.3	9453.44	-0.380834	-0.584372	0.3661	0.680602	no	LSU ribosomal protein L28p
XLOC_001792	XLOC_001792	-	scf7180000000004|quiver:1092834-1094918	atcc55737	wgs7	OK	1333.42	967.987	-0.462075	-0.637066	0.36575	0.680602	no	hypothetical protein
XLOC_001886	XLOC_001886	-	scf7180000000004|quiver:1282437-1284502	atcc55737	wgs7	OK	1884.43	1415.98	-0.412329	-0.63222	0.36565	0.680602	no	UDP-N-acetylenolpyruvoylglucosamine reductase (EC 1.1.1.158)
XLOC_002461	XLOC_002461	-	scf7180000000004|quiver:2817391-2817661	atcc55737	wgs7	OK	308.548	419.856	0.444399	0.650152	0.36575	0.680602	no	hypothetical protein
XLOC_001095	XLOC_001095	-	scf7180000000004|quiver:3019693-3021031	atcc55737	wgs7	OK	310.727	404.743	0.381359	0.623105	0.36715	0.681309	no	L-proline glycine betaine ABC transport system permease protein ProV (TC 3.A.1.12.1)
XLOC_001407	XLOC_001407	-	scf7180000000004|quiver:53091-54126	atcc55737	wgs7	OK	3.65167	2.19747	-0.732715	-0.66077	0.3672	0.681309	no	Mobile element protein
XLOC_002667	XLOC_002667	-	scf7180000000004|quiver:3343172-3343649	atcc55737	wgs7	OK	1770.93	1360.81	-0.380043	-0.627301	0.3673	0.681309	no	Transcription elongation factor GreA
XLOC_002052	XLOC_002052	-	scf7180000000004|quiver:1670326-1670572	atcc55737	wgs7	OK	294.414	393.569	0.418773	0.630861	0.36775	0.681636	no	hypothetical protein
XLOC_000745	XLOC_000745	-	scf7180000000004|quiver:2058968-2060180	atcc55737	wgs7	OK	412.522	528.008	0.356089	0.633165	0.3683	0.682149	no	putative secreted lipoprotein
XLOC_000052	XLOC_000052	-	scf7180000000004|quiver:152036-153203	atcc55737	wgs7	OK	59.6158	83.523	0.48648	0.622863	0.37035	0.682397	no	Hypothetical radical SAM family enzyme in heat shock gene cluster, similarity with CPO of BS HemN-type
XLOC_000174	XLOC_000174	-	scf7180000000004|quiver:420336-421680	atcc55737	wgs7	OK	218.043	273.57	0.327299	0.628635	0.37035	0.682397	no	Xanthine permease
XLOC_000654	XLOC_000654	-	scf7180000000004|quiver:1803213-1803636	atcc55737	wgs7	OK	369.994	282.92	-0.387111	-0.632524	0.3698	0.682397	no	hypothetical protein
XLOC_000742	XLOC_000742	-	scf7180000000004|quiver:2054097-2054514	atcc55737	wgs7	OK	410.793	314.477	-0.385457	-0.614924	0.36895	0.682397	no	hypothetical protein
XLOC_000917	XLOC_000917	-	scf7180000000004|quiver:2552931-2554239	atcc55737	wgs7	OK	278.622	197.803	-0.494244	-0.671891	0.36955	0.682397	no	Mannose-6-phosphate isomerase (EC 5.3.1.8)
XLOC_001488	XLOC_001488	-	scf7180000000004|quiver:326997-329880	atcc55737	wgs7	OK	793.171	537.787	-0.560596	-0.673065	0.37025	0.682397	no	Ribosome small subunit-stimulated GTPase EngC
XLOC_002174	XLOC_002174	-	scf7180000000004|quiver:2018146-2019478	atcc55737	wgs7	OK	582.574	459.108	-0.343607	-0.651499	0.3695	0.682397	no	DNA-damage-inducible protein F
XLOC_000106	XLOC_000106	-	scf7180000000004|quiver:259009-259492	atcc55737	wgs7	OK	1035.59	814.964	-0.345645	-0.615723	0.37115	0.682817	no	tmRNA-binding protein SmpB
XLOC_001351	XLOC_001351	-	scf7180000000004|quiver:3622656-3623013	atcc55737	wgs7	OK	539.858	419.319	-0.364532	-0.607548	0.3714	0.682817	no	Membrane protein
XLOC_002088	XLOC_002088	-	scf7180000000004|quiver:1785550-1786426	atcc55737	wgs7	OK	287.723	360.555	0.325537	0.624467	0.371	0.682817	no	hypothetical protein
XLOC_000343	XLOC_000343	-	scf7180000000004|quiver:862966-863341	atcc55737	wgs7	OK	88.1171	122.044	0.469901	0.669444	0.37285	0.684474	no	hypothetical protein
XLOC_002105	XLOC_002105	-	scf7180000000004|quiver:1835898-1837320	atcc55737	wgs7	OK	316.089	400.976	0.343185	0.610884	0.37285	0.684474	no	L-Proline/Glycine betaine transporter ProP
XLOC_000255	XLOC_000255	-	scf7180000000004|quiver:587215-591460	atcc55737	wgs7	OK	433.854	241.698	-0.844002	-0.505927	0.3739	0.685621	no	hypothetical protein
XLOC_001191	XLOC_001191	-	scf7180000000004|quiver:3277973-3280243	atcc55737	wgs7	OK	402.238	511.791	0.347505	0.621166	0.37415	0.685621	no	Esterase/lipase
XLOC_001815	XLOC_001815	-	scf7180000000004|quiver:1157271-1159800	atcc55737	wgs7	OK	98.8933	137.508	0.475566	0.589187	0.3743	0.685621	no	ATP-dependent DNA helicase UvrD/PcrA
XLOC_000487	XLOC_000487	-	scf7180000000004|quiver:1340277-1340736	atcc55737	wgs7	OK	534.692	419.468	-0.350148	-0.623317	0.375	0.686399	no	Phosphoenolpyruvate-dihydroxyacetone phosphotransferase (EC 2.7.1.121), subunit DhaM; DHA-specific IIA component / DHA-specific phosphocarrier protein HPr / DHA-specific EI component
XLOC_002148	XLOC_002148	-	scf7180000000004|quiver:1953731-1955458	atcc55737	wgs7	OK	348.19	491.202	0.496438	0.632603	0.37565	0.687084	no	FIG00946125: hypothetical protein
XLOC_001337	XLOC_001337	-	scf7180000000004|quiver:3599465-3600977	atcc55737	wgs7	OK	1058.75	785.446	-0.430776	-0.610504	0.37605	0.687311	no	SSU ribosomal protein S1p
XLOC_001455	XLOC_001455	-	scf7180000000004|quiver:167848-168736	atcc55737	wgs7	OK	188.031	240.161	0.353029	0.617115	0.37655	0.687721	no	conserved membrane spanning protein, DUF6 family
XLOC_002550	XLOC_002550	-	scf7180000000004|quiver:3071367-3071946	atcc55737	wgs7	OK	373.014	292.838	-0.349128	-0.622632	0.3771	0.688221	no	hypothetical protein
XLOC_000204	XLOC_000204	-	scf7180000000004|quiver:489558-491311	atcc55737	wgs7	OK	474.834	362.497	-0.389452	-0.615468	0.37805	0.688946	no	Chorismate synthase (EC 4.2.3.5)
XLOC_002671	XLOC_002671	-	scf7180000000004|quiver:3353027-3354299	atcc55737	wgs7	OK	183.684	231.822	0.335794	0.626486	0.37785	0.688946	no	DNA recombination protein RmuC
XLOC_001205	XLOC_001205	-	scf7180000000004|quiver:3305252-3305756	atcc55737	wgs7	OK	456.013	360.285	-0.33994	-0.612561	0.3789	0.689991	no	Cell division protein DivIC (FtsB), stabilizes FtsL against RasP cleavage
XLOC_001270	XLOC_001270	-	scf7180000000004|quiver:3430539-3432102	atcc55737	wgs7	OK	336.231	264.784	-0.344639	-0.634732	0.37925	0.690124	no	Ribulokinase (EC 2.7.1.16)
XLOC_000312	XLOC_000312	-	scf7180000000004|quiver:755140-757089	atcc55737	wgs7	OK	1034.68	1353.57	0.387584	0.595446	0.3798	0.690621	no	Malonyl CoA-acyl carrier protein transacylase (EC 2.3.1.39)
XLOC_001355	XLOC_001355	-	scf7180000000004|quiver:3628361-3630926	atcc55737	wgs7	OK	366.937	289.144	-0.343744	-0.601837	0.38175	0.693105	no	Cytoplasmic axial filament protein CafA and Ribonuclease G (EC 3.1.4.-)
XLOC_002317	XLOC_002317	-	scf7180000000004|quiver:2408756-2410835	atcc55737	wgs7	OK	266.305	185.03	-0.525315	-0.625174	0.382	0.693105	no	Acetyl-CoA synthetase (ADP-forming) alpha and beta chains, putative
XLOC_002332	XLOC_002332	-	scf7180000000004|quiver:2457399-2458981	atcc55737	wgs7	OK	443.055	569.489	0.362182	0.601196	0.382	0.693105	no	Mobile element protein
XLOC_000033	XLOC_000033	-	scf7180000000004|quiver:105385-105529	atcc55737	wgs7	OK	322.883	587.73	0.86414	0.633493	0.3824	0.693326	no	hypothetical protein
XLOC_000365	XLOC_000365	-	scf7180000000004|quiver:932758-933775	atcc55737	wgs7	OK	203.899	258.389	0.341692	0.620471	0.38285	0.693637	no	putative secreted protein
XLOC_001035	XLOC_001035	-	scf7180000000004|quiver:2853597-2855219	atcc55737	wgs7	OK	885.377	705.094	-0.328475	-0.603272	0.38395	0.695125	no	Hydrolase (HAD superfamily)
XLOC_001652	XLOC_001652	-	scf7180000000004|quiver:817640-818936	atcc55737	wgs7	OK	325.411	411.116	0.337282	0.61409	0.38435	0.695344	no	Citrate synthase (si) (EC 2.3.3.1)
XLOC_000119	XLOC_000119	-	scf7180000000004|quiver:280542-281403	atcc55737	wgs7	OK	261.234	206.275	-0.340776	-0.617172	0.3859	0.697137	no	COG0613, Predicted metal-dependent phosphoesterases (PHP family)
XLOC_000839	XLOC_000839	-	scf7180000000004|quiver:2300019-2304426	atcc55737	wgs7	OK	838.61	1115.44	0.411539	0.627655	0.3858	0.697137	no	N-acetylmannosamine-6-phosphate 2-epimerase (EC 5.1.3.9)
XLOC_000823	XLOC_000823	-	scf7180000000004|quiver:2270667-2271702	atcc55737	wgs7	OK	126.673	160.958	0.345576	0.608477	0.39005	0.699564	no	Mobile element protein
XLOC_000025	XLOC_000025	-	scf7180000000004|quiver:95423-95776	atcc55737	wgs7	OK	1854.25	1332.38	-0.476828	-0.585543	0.3877	0.699565	no	GCN5-related N-acetyltransferase
XLOC_000218	XLOC_000218	-	scf7180000000004|quiver:509854-510520	atcc55737	wgs7	OK	420.114	333.967	-0.331077	-0.631455	0.38935	0.699565	no	Ribulose-phosphate 3-epimerase (EC 5.1.3.1)
XLOC_000232	XLOC_000232	-	scf7180000000004|quiver:537143-537401	atcc55737	wgs7	OK	153.807	211.245	0.457795	0.606589	0.38855	0.699565	no	hypothetical protein
XLOC_000388	XLOC_000388	-	scf7180000000004|quiver:976215-977966	atcc55737	wgs7	OK	392.336	490.115	0.321031	0.60607	0.389	0.699565	no	OpcA, an allosteric effector of glucose-6-phosphate dehydrogenase, actinobacterial
XLOC_001046	XLOC_001046	-	scf7180000000004|quiver:2885746-2886418	atcc55737	wgs7	OK	390.348	310.725	-0.329122	-0.622297	0.3898	0.699565	no	conserved membrane-associated protein (OmpA family)
XLOC_001301	XLOC_001301	-	scf7180000000004|quiver:3505981-3506323	atcc55737	wgs7	OK	447.446	345.995	-0.370962	-0.609892	0.3898	0.699565	no	conserved hypothetical protein
XLOC_001584	XLOC_001584	-	scf7180000000004|quiver:664885-666274	atcc55737	wgs7	OK	240.712	302.038	0.327423	0.594891	0.38795	0.699565	no	RNA polymerase sigma factor RpoD
XLOC_001852	XLOC_001852	-	scf7180000000004|quiver:1232684-1233668	atcc55737	wgs7	OK	500.999	401.757	-0.318484	-0.596939	0.38855	0.699565	no	Oligopeptide transport system permease protein OppB (TC 3.A.1.5.1)
XLOC_002028	XLOC_002028	-	scf7180000000004|quiver:1617377-1618946	atcc55737	wgs7	OK	457.54	655.537	0.518777	0.603267	0.3893	0.699565	no	hypothetical protein
XLOC_002649	XLOC_002649	-	scf7180000000004|quiver:3275959-3277830	atcc55737	wgs7	OK	539.716	679.597	0.332478	0.602718	0.3909	0.700585	no	putative two-component system response regulator
XLOC_000192	XLOC_000192	-	scf7180000000004|quiver:461635-462724	atcc55737	wgs7	OK	202.658	251.956	0.314129	0.608723	0.3939	0.701845	no	Potassium channel protein
XLOC_000257	XLOC_000257	-	scf7180000000004|quiver:592729-594352	atcc55737	wgs7	OK	238.965	298.389	0.320391	0.608221	0.3942	0.701845	no	putative cationic amino acid transporter
XLOC_000385	XLOC_000385	-	scf7180000000004|quiver:970990-971731	atcc55737	wgs7	OK	327.642	260.834	-0.328988	-0.603291	0.39365	0.701845	no	ABC-type multidrug transport system, ATPase component
XLOC_000445	XLOC_000445	-	scf7180000000004|quiver:1151497-1153369	atcc55737	wgs7	OK	401.004	319.412	-0.328199	-0.588686	0.3947	0.701845	no	hypothetical protein
XLOC_000602	XLOC_000602	-	scf7180000000004|quiver:1671411-1672395	atcc55737	wgs7	OK	104.679	142.849	0.448528	0.604097	0.3934	0.701845	no	Oxido-reductase, and dehydratase; MocA
XLOC_000963	XLOC_000963	-	scf7180000000004|quiver:2645726-2646719	atcc55737	wgs7	OK	987.027	774.847	-0.349178	-0.608201	0.3931	0.701845	no	NAD-dependent dehydrogenase (EC 1.1.1.18)
XLOC_001711	XLOC_001711	-	scf7180000000004|quiver:918151-918865	atcc55737	wgs7	OK	660.092	533.101	-0.308257	-0.58757	0.39465	0.701845	no	Uridine monophosphate kinase (EC 2.7.4.22)
XLOC_001835	XLOC_001835	-	scf7180000000004|quiver:1199696-1201013	atcc55737	wgs7	OK	711.531	564.112	-0.334944	-0.589949	0.39365	0.701845	no	Phosphoglucosamine mutase (EC 5.4.2.10)
XLOC_002042	XLOC_002042	-	scf7180000000004|quiver:1654857-1656125	atcc55737	wgs7	OK	253.371	594.524	1.23048	0.324925	0.39295	0.701845	no	predicted Co/Zn/Cd cation transporter
XLOC_002161	XLOC_002161	-	scf7180000000004|quiver:1980058-1981312	atcc55737	wgs7	OK	313.792	390.42	0.315218	0.593844	0.3921	0.701845	no	Anaerobic glycerol-3-phosphate dehydrogenase subunit C (EC 1.1.5.3)
XLOC_002419	XLOC_002419	-	scf7180000000004|quiver:2679995-2680997	atcc55737	wgs7	OK	452.184	360.529	-0.326794	-0.610977	0.3922	0.701845	no	Bifunctional protein: zinc-containing alcohol dehydrogenase; quinone oxidoreductase ( NADPH:quinone reductase) (EC 1.1.1.-); Similar to arginate lyase
XLOC_000334	XLOC_000334	-	scf7180000000004|quiver:820207-820381	atcc55737	wgs7	OK	210.265	312.394	0.571157	0.577708	0.39625	0.703598	no	hypothetical protein
XLOC_000709	XLOC_000709	-	scf7180000000004|quiver:1967118-1968923	atcc55737	wgs7	OK	1544	1206.06	-0.356375	-0.597871	0.396	0.703598	no	FIG00945560: hypothetical protein
XLOC_001115	XLOC_001115	-	scf7180000000004|quiver:3072229-3072715	atcc55737	wgs7	OK	3879.11	2921.27	-0.409129	-0.572252	0.3973	0.704312	no	CarD-like transcriptional regulator
XLOC_002041	XLOC_002041	-	scf7180000000004|quiver:1652692-1654834	atcc55737	wgs7	OK	93.4526	129.279	0.468179	0.570987	0.3975	0.704312	no	Catalase (EC 1.11.1.6)
XLOC_002292	XLOC_002292	-	scf7180000000004|quiver:2346791-2347082	atcc55737	wgs7	OK	291.683	214.072	-0.446306	-0.624954	0.39695	0.704312	no	hypothetical protein
XLOC_001771	XLOC_001771	-	scf7180000000004|quiver:1055163-1055646	atcc55737	wgs7	OK	95.8135	127.511	0.412324	0.599685	0.3983	0.704728	no	hypothetical protein
XLOC_002468	XLOC_002468	-	scf7180000000004|quiver:2838558-2838921	atcc55737	wgs7	OK	414.237	532.67	0.362786	0.608995	0.39825	0.704728	no	Ribosome-associated heat shock protein implicated in the recycling of the 50S subunit (S4 paralog)
XLOC_000336	XLOC_000336	-	scf7180000000004|quiver:824360-825761	atcc55737	wgs7	OK	83.1228	113.14	0.444793	0.613816	0.39895	0.705115	no	Arabinose-proton symporter
XLOC_000679	XLOC_000679	-	scf7180000000004|quiver:1875759-1877379	atcc55737	wgs7	OK	108.014	147.484	0.449329	0.610575	0.3991	0.705115	no	Levanase (EC 3.2.1.65)
XLOC_000966	XLOC_000966	-	scf7180000000004|quiver:2659563-2660886	atcc55737	wgs7	OK	233.443	289.914	0.312551	0.581651	0.39965	0.705115	no	FIG00945965: hypothetical protein
XLOC_001937	XLOC_001937	-	scf7180000000004|quiver:1410787-1412269	atcc55737	wgs7	OK	305.552	381.39	0.319846	0.595966	0.3994	0.705115	no	L-asparagine permease
XLOC_000783	XLOC_000783	-	scf7180000000004|quiver:2147122-2148277	atcc55737	wgs7	OK	288.458	355.414	0.30114	0.575176	0.4007	0.706468	no	hypothetical protein
XLOC_000797	XLOC_000797	-	scf7180000000004|quiver:2202646-2203483	atcc55737	wgs7	OK	306.328	380.175	0.311586	0.603959	0.4017	0.707083	no	Transcriptional regulator, GntR family
XLOC_000993	XLOC_000993	-	scf7180000000004|quiver:2729892-2732105	atcc55737	wgs7	OK	758.319	569.25	-0.413743	-0.609832	0.4019	0.707083	no	Predicted L-lactate dehydrogenase, Iron-sulfur cluster-binding subunit YkgF
XLOC_001451	XLOC_001451	-	scf7180000000004|quiver:161662-163660	atcc55737	wgs7	OK	533.042	406.357	-0.391502	-0.597758	0.40165	0.707083	no	PTS system, mannitol-specific IIB component (EC 2.7.1.69) / PTS system, mannitol-specific IIC component (EC 2.7.1.69)
XLOC_002678	XLOC_002678	-	scf7180000000004|quiver:3370137-3370479	atcc55737	wgs7	OK	163.25	216.221	0.405423	0.602948	0.40295	0.70843	no	hypothetical protein
XLOC_000275	XLOC_000275	-	scf7180000000004|quiver:654530-655601	atcc55737	wgs7	OK	452.555	364.86	-0.310751	-0.585548	0.40375	0.709013	no	FIG00945672: hypothetical protein
XLOC_002708	XLOC_002708	-	scf7180000000004|quiver:3457909-3458458	atcc55737	wgs7	OK	183.992	235.641	0.356945	0.583192	0.40385	0.709013	no	hypothetical protein
XLOC_000743	XLOC_000743	-	scf7180000000004|quiver:2055124-2055850	atcc55737	wgs7	OK	285.877	356.533	0.31864	0.59745	0.40555	0.710996	no	hypothetical protein
XLOC_001559	XLOC_001559	-	scf7180000000004|quiver:619628-621052	atcc55737	wgs7	OK	862.15	691.943	-0.317286	-0.583886	0.4053	0.710996	no	FIG030330: hypothetical protein
XLOC_000206	XLOC_000206	-	scf7180000000004|quiver:493238-493808	atcc55737	wgs7	OK	398.418	497.423	0.32019	0.558422	0.40775	0.712984	no	Translation elongation factor P
XLOC_000309	XLOC_000309	-	scf7180000000004|quiver:736515-737257	atcc55737	wgs7	OK	332.514	439.173	0.401373	0.583063	0.40815	0.712984	no	HIT family protein
XLOC_000449	XLOC_000449	-	scf7180000000004|quiver:1163321-1164581	atcc55737	wgs7	OK	459.749	368.718	-0.318331	-0.591602	0.4084	0.712984	no	Cardiolipin synthetase (EC 2.7.8.-)
XLOC_001786	XLOC_001786	-	scf7180000000004|quiver:1079819-1084965	atcc55737	wgs7	OK	697.401	514.811	-0.437944	-0.560601	0.4074	0.712984	no	FIG01121108: hypothetical protein
XLOC_002401	XLOC_002401	-	scf7180000000004|quiver:2631505-2633982	atcc55737	wgs7	OK	1065.11	797.986	-0.41656	-0.586208	0.40785	0.712984	no	hypothetical membrane spanning protein
XLOC_002643	XLOC_002643	-	scf7180000000004|quiver:3263198-3264214	atcc55737	wgs7	OK	404.694	679.592	0.747837	0.643682	0.40735	0.712984	no	hypothetical protein
XLOC_000806	XLOC_000806	-	scf7180000000004|quiver:2226967-2227639	atcc55737	wgs7	OK	271.258	336.741	0.311975	0.58358	0.4097	0.714253	no	hypothetical protein
XLOC_001253	XLOC_001253	-	scf7180000000004|quiver:3390577-3390991	atcc55737	wgs7	OK	533.223	423.473	-0.332469	-0.581867	0.4095	0.714253	no	hypothetical protein
XLOC_000111	XLOC_000111	-	scf7180000000004|quiver:266808-267468	atcc55737	wgs7	OK	1464.07	1155.74	-0.341168	-0.571061	0.4106	0.714822	no	hypothetical protein
XLOC_002257	XLOC_002257	-	scf7180000000004|quiver:2218033-2218848	atcc55737	wgs7	OK	1492.55	1193.93	-0.32206	-0.565103	0.4104	0.714822	no	Protein YidD
XLOC_000916	XLOC_000916	-	scf7180000000004|quiver:2545984-2547019	atcc55737	wgs7	OK	152.3	191.665	0.331673	0.576396	0.41175	0.715326	no	Mobile element protein
XLOC_000964	XLOC_000964	-	scf7180000000004|quiver:2646939-2648295	atcc55737	wgs7	OK	269.657	331.346	0.297212	0.569262	0.4117	0.715326	no	hypothetical membrane spanning protein
XLOC_002474	XLOC_002474	-	scf7180000000004|quiver:2866519-2867557	atcc55737	wgs7	OK	284.835	352.477	0.307404	0.582334	0.41175	0.715326	no	Integral membrane protein TerC
XLOC_001233	XLOC_001233	-	scf7180000000004|quiver:3354423-3355701	atcc55737	wgs7	OK	268.321	330.208	0.299415	0.571833	0.41245	0.716043	no	Aspartyl aminopeptidase
XLOC_002706	XLOC_002706	-	scf7180000000004|quiver:3451813-3452770	atcc55737	wgs7	OK	625.538	504.149	-0.311247	-0.580269	0.4135	0.717366	no	2,3,4,5-tetrahydropyridine-2,6-dicarboxylate N-succinyltransferase (EC 2.3.1.117)
XLOC_000464	XLOC_000464	-	scf7180000000004|quiver:1209582-1210167	atcc55737	wgs7	OK	375.249	465.6	0.31124	0.575558	0.4141	0.717495	no	hypothetical protein
XLOC_002690	XLOC_002690	-	scf7180000000004|quiver:3407207-3407414	atcc55737	wgs7	OK	628.85	476.714	-0.399593	-0.597528	0.41415	0.717495	no	hypothetical protein
XLOC_002298	XLOC_002298	-	scf7180000000004|quiver:2365753-2366197	atcc55737	wgs7	OK	692.838	866.314	0.322374	0.573548	0.4145	0.717603	no	hypothetical protein
XLOC_002498	XLOC_002498	-	scf7180000000004|quiver:2906558-2906855	atcc55737	wgs7	OK	398.513	307.675	-0.373217	-0.593276	0.41485	0.717711	no	hypothetical protein
XLOC_002614	XLOC_002614	-	scf7180000000004|quiver:3192552-3192705	atcc55737	wgs7	OK	184.73	98.5118	-0.90705	-0.592468	0.41535	0.718077	no	hypothetical protein
XLOC_002430	XLOC_002430	-	scf7180000000004|quiver:2726106-2726961	atcc55737	wgs7	OK	193.445	241.604	0.320724	0.571724	0.41615	0.718962	no	Lactate-responsive regulator LldR in Actinobacteria, GntR family
XLOC_000490	XLOC_000490	-	scf7180000000004|quiver:1345619-1347137	atcc55737	wgs7	OK	246.185	303.557	0.302225	0.571975	0.41645	0.718982	no	patatin-like phospholipase
XLOC_001551	XLOC_001551	-	scf7180000000004|quiver:611833-612454	atcc55737	wgs7	OK	511.323	414.57	-0.302621	-0.57021	0.4182	0.721504	no	Hypothetical YciO protein, TsaC/YrdC paralog
XLOC_000932	XLOC_000932	-	scf7180000000004|quiver:2583593-2584706	atcc55737	wgs7	OK	398.327	489.408	0.297085	0.563765	0.4199	0.722936	no	hypothetical protein
XLOC_001502	XLOC_001502	-	scf7180000000004|quiver:388707-389169	atcc55737	wgs7	OK	17095.6	10368.8	-0.721368	-0.523846	0.4197	0.722936	no	methylmalonyl CoA epimerase( EC:5.1.99.1 )
XLOC_001954	XLOC_001954	-	scf7180000000004|quiver:1454450-1454621	atcc55737	wgs7	OK	194.567	292.428	0.587818	0.567861	0.41965	0.722936	no	hypothetical protein
XLOC_001932	XLOC_001932	-	scf7180000000004|quiver:1398248-1399592	atcc55737	wgs7	OK	212.787	263.57	0.308778	0.57472	0.4205	0.72297	no	Catalyzes the cleavage of p-aminobenzoyl-glutamate to p-aminobenzoate and glutamate, subunit A
XLOC_002108	XLOC_002108	-	scf7180000000004|quiver:1841221-1841920	atcc55737	wgs7	OK	320.851	399.615	0.316709	0.577232	0.4203	0.72297	no	Transcriptional regulator, GntR family
XLOC_000628	XLOC_000628	-	scf7180000000004|quiver:1743073-1743736	atcc55737	wgs7	OK	191.132	240.933	0.334067	0.560568	0.42105	0.723417	no	Deoxyribose-phosphate aldolase (EC 4.1.2.4)
XLOC_002308	XLOC_002308	-	scf7180000000004|quiver:2381909-2385585	atcc55737	wgs7	OK	238.691	393.372	0.720748	0.569033	0.42175	0.72412	no	Transcriptional regulator, TetR family
XLOC_001469	XLOC_001469	-	scf7180000000004|quiver:236893-237970	atcc55737	wgs7	OK	174.399	214.979	0.301798	0.556873	0.42235	0.724651	no	3-isopropylmalate dehydrogenase (EC 1.1.1.85)
XLOC_000471	XLOC_000471	-	scf7180000000004|quiver:1246129-1248004	atcc55737	wgs7	OK	63.2618	85.1713	0.429034	0.576707	0.42325	0.725696	no	Beta-galactosidase (EC 3.2.1.23)
XLOC_002159	XLOC_002159	-	scf7180000000004|quiver:1965278-1966949	atcc55737	wgs7	OK	575.449	422.543	-0.445591	-0.576521	0.42555	0.729138	no	hypothetical protein
XLOC_001130	XLOC_001130	-	scf7180000000004|quiver:3116849-3117887	atcc55737	wgs7	OK	221.2	273.859	0.308081	0.557396	0.42765	0.731229	no	L-threonine 3-dehydrogenase (EC 1.1.1.103)
XLOC_002414	XLOC_002414	-	scf7180000000004|quiver:2668205-2669702	atcc55737	wgs7	OK	181.883	461.035	1.34187	0.243957	0.42755	0.731229	no	hypothetical protein
XLOC_002723	XLOC_002723	-	scf7180000000004|quiver:3489415-3490837	atcc55737	wgs7	OK	4150.84	2660.53	-0.641687	-0.546777	0.4275	0.731229	no	Glutamine synthetase type I (EC 6.3.1.2)
XLOC_000559	XLOC_000559	-	scf7180000000004|quiver:1553940-1554915	atcc55737	wgs7	OK	148.208	185.526	0.324	0.553668	0.4283	0.731838	no	hypothetical protein
XLOC_000516	XLOC_000516	-	scf7180000000004|quiver:1429623-1429887	atcc55737	wgs7	OK	288.13	369.782	0.359956	0.55222	0.4291	0.732553	no	FIG00995588: hypothetical protein
XLOC_001421	XLOC_001421	-	scf7180000000004|quiver:93628-93832	atcc55737	wgs7	OK	261.401	354.117	0.43796	0.5683	0.4296	0.732553	no	putative transcriptional regulator, TetR family
XLOC_001672	XLOC_001672	-	scf7180000000004|quiver:851758-852937	atcc55737	wgs7	OK	307.654	250.511	-0.296433	-0.551553	0.4294	0.732553	no	Aminopeptidase YpdF (MP-, MA-, MS-, AP-, NP- specific)
XLOC_000076	XLOC_000076	-	scf7180000000004|quiver:211399-214026	atcc55737	wgs7	OK	956.018	734.562	-0.380154	-0.539206	0.43	0.732734	no	NAD kinase (EC 2.7.1.23)
XLOC_000944	XLOC_000944	-	scf7180000000004|quiver:2603777-2604161	atcc55737	wgs7	OK	680.607	548.72	-0.310752	-0.555005	0.4312	0.734277	no	hypothetical protein
XLOC_000980	XLOC_000980	-	scf7180000000004|quiver:2683230-2683548	atcc55737	wgs7	OK	2159.53	1730.94	-0.319164	-0.542686	0.4334	0.73752	no	Thioredoxin
XLOC_001064	XLOC_001064	-	scf7180000000004|quiver:2931993-2932779	atcc55737	wgs7	OK	245.108	303.643	0.308959	0.56004	0.4341	0.738207	no	Manganese ABC transporter, ATP-binding protein SitB
XLOC_000600	XLOC_000600	-	scf7180000000004|quiver:1663485-1664268	atcc55737	wgs7	OK	453.188	370.119	-0.29212	-0.549806	0.435	0.738233	no	hypothetical protein
XLOC_001974	XLOC_001974	-	scf7180000000004|quiver:1499274-1500090	atcc55737	wgs7	OK	333.887	407.672	0.288047	0.542708	0.4353	0.738233	no	putative methyltransferase
XLOC_002638	XLOC_002638	-	scf7180000000004|quiver:3248555-3248909	atcc55737	wgs7	OK	566.791	455.642	-0.314916	-0.536627	0.4352	0.738233	no	Transcriptional regulator, MarR family
XLOC_002772	XLOC_002772	-	scf7180000000004|quiver:3653997-3655895	atcc55737	wgs7	OK	149.927	385.408	1.36213	0.229966	0.4348	0.738233	no	putative integral membrane protein
XLOC_000356	XLOC_000356	-	scf7180000000004|quiver:898512-899475	atcc55737	wgs7	OK	307.228	250.862	-0.292415	-0.541958	0.4356	0.73824	no	hypothetical protein
XLOC_000578	XLOC_000578	-	scf7180000000004|quiver:1617377-1618946	atcc55737	wgs7	OK	120.508	210.167	0.802403	0.536726	0.43735	0.738948	no	hypothetical protein
XLOC_001195	XLOC_001195	-	scf7180000000004|quiver:3285290-3288028	atcc55737	wgs7	OK	831.088	595.381	-0.481188	-0.542067	0.4375	0.738948	no	putative serine/threonine protein kinase
XLOC_001263	XLOC_001263	-	scf7180000000004|quiver:3405871-3406900	atcc55737	wgs7	OK	433.951	355.076	-0.289404	-0.5506	0.4374	0.738948	no	putative periplasmic protein kinase ArgK and related GTPases of G3E family
XLOC_001968	XLOC_001968	-	scf7180000000004|quiver:1489639-1491205	atcc55737	wgs7	OK	414.954	338.32	-0.294564	-0.535406	0.4373	0.738948	no	Uroporphyrinogen-III methyltransferase (EC 2.1.1.107) / Uroporphyrinogen-III synthase (EC 4.2.1.75)
XLOC_002509	XLOC_002509	-	scf7180000000004|quiver:2936880-2937525	atcc55737	wgs7	OK	217.743	270.95	0.315398	0.547487	0.4375	0.738948	no	Transcriptional regulator, TetR family
XLOC_001894	XLOC_001894	-	scf7180000000004|quiver:1294491-1296606	atcc55737	wgs7	OK	141.729	412.431	1.54102	0.252901	0.43785	0.739039	no	hypothetical protein
XLOC_000816	XLOC_000816	-	scf7180000000004|quiver:2247710-2248372	atcc55737	wgs7	OK	1042.43	1279.85	0.296012	0.538927	0.4399	0.74192	no	hypothetical protein
XLOC_000818	XLOC_000818	-	scf7180000000004|quiver:2250330-2252827	atcc55737	wgs7	OK	296.83	389.651	0.392545	0.550983	0.44035	0.74192	no	Na+/H+ antiporter NhaD type
XLOC_000882	XLOC_000882	-	scf7180000000004|quiver:2407441-2407753	atcc55737	wgs7	OK	504.372	397.745	-0.342644	-0.555855	0.44045	0.74192	no	hypothetical protein
XLOC_001898	XLOC_001898	-	scf7180000000004|quiver:1302806-1303685	atcc55737	wgs7	OK	368.358	301.348	-0.289676	-0.548337	0.44095	0.742261	no	citrate lyase beta chain
XLOC_000467	XLOC_000467	-	scf7180000000004|quiver:1214967-1215657	atcc55737	wgs7	OK	177.857	220.938	0.312925	0.527924	0.44205	0.74286	no	Glutamine amidotransferase, class I
XLOC_000682	XLOC_000682	-	scf7180000000004|quiver:1880986-1881700	atcc55737	wgs7	OK	159.576	200.458	0.329061	0.548871	0.4422	0.74286	no	POSSIBLE TRANSCRIPTIONAL REGULATORY PROTEIN
XLOC_002385	XLOC_002385	-	scf7180000000004|quiver:2586259-2587498	atcc55737	wgs7	OK	266.463	328.093	0.300168	0.550335	0.44205	0.74286	no	Transcriptional regulator
XLOC_001288	XLOC_001288	-	scf7180000000004|quiver:3466935-3467820	atcc55737	wgs7	OK	266.08	328.326	0.30327	0.556454	0.44255	0.742948	no	cytochrome oxidase assembly protein
XLOC_000101	XLOC_000101	-	scf7180000000004|quiver:250022-250982	atcc55737	wgs7	OK	179.111	221.107	0.303891	0.539977	0.44355	0.743293	no	Thiamine-monophosphate kinase (EC 2.7.4.16)
XLOC_000936	XLOC_000936	-	scf7180000000004|quiver:2590662-2591676	atcc55737	wgs7	OK	441.648	363.044	-0.282755	-0.542761	0.44365	0.743293	no	transcriptional regulator, LacI family
XLOC_002469	XLOC_002469	-	scf7180000000004|quiver:2844409-2845633	atcc55737	wgs7	OK	279.637	342.124	0.290964	0.549611	0.4435	0.743293	no	major facilitator family transporter
XLOC_001844	XLOC_001844	-	scf7180000000004|quiver:1220872-1221247	atcc55737	wgs7	OK	618.377	497.064	-0.315056	-0.532133	0.44445	0.743717	no	SSU ribosomal protein S13p (S18e)
XLOC_002122	XLOC_002122	-	scf7180000000004|quiver:1869910-1870060	atcc55737	wgs7	OK	444.282	687.937	0.630799	0.570112	0.4445	0.743717	no	hypothetical protein
XLOC_000413	XLOC_000413	-	scf7180000000004|quiver:1060418-1060973	atcc55737	wgs7	OK	859.459	1074.3	0.3219	0.539599	0.44525	0.744308	no	Thiol peroxidase, Bcp-type (EC 1.11.1.15)
XLOC_002318	XLOC_002318	-	scf7180000000004|quiver:2416664-2418808	atcc55737	wgs7	OK	308.482	402.287	0.38304	0.525653	0.44545	0.744308	no	FIG00945199: hypothetical protein
XLOC_001887	XLOC_001887	-	scf7180000000004|quiver:1284604-1284775	atcc55737	wgs7	OK	1808.81	1386.23	-0.383875	-0.508794	0.44665	0.745314	no	LSU ribosomal protein L33p @ LSU ribosomal protein L33p, zinc-dependent
XLOC_002151	XLOC_002151	-	scf7180000000004|quiver:1956673-1956913	atcc55737	wgs7	OK	537.656	423.662	-0.343772	-0.524925	0.44665	0.745314	no	SSU ribosomal protein S18p @ SSU ribosomal protein S18p, zinc-dependent
XLOC_000242	XLOC_000242	-	scf7180000000004|quiver:559502-561120	atcc55737	wgs7	OK	703.542	549.497	-0.356526	-0.533466	0.44735	0.745484	no	Transcriptional regulator, MarR family
XLOC_000560	XLOC_000560	-	scf7180000000004|quiver:1555102-1556811	atcc55737	wgs7	OK	17290.6	8321.09	-1.05514	-0.424049	0.4471	0.745484	no	Ammonium transporter
XLOC_000278	XLOC_000278	-	scf7180000000004|quiver:658816-660226	atcc55737	wgs7	OK	460.518	375.664	-0.293815	-0.528647	0.4485	0.746901	no	hypothetical protein
XLOC_001358	XLOC_001358	-	scf7180000000004|quiver:3631869-3632715	atcc55737	wgs7	OK	192.284	236.346	0.297664	0.524526	0.44915	0.747068	no	hypothetical protein
XLOC_002224	XLOC_002224	-	scf7180000000004|quiver:2145672-2146206	atcc55737	wgs7	OK	261.731	324.046	0.308115	0.537272	0.4492	0.747068	no	Histone acetyltransferase HPA2 and related acetyltransferases
XLOC_000059	XLOC_000059	-	scf7180000000004|quiver:175837-176848	atcc55737	wgs7	OK	313.631	258.072	-0.281298	-0.52699	0.4498	0.74707	no	Proline iminopeptidase (EC 3.4.11.5)
XLOC_000712	XLOC_000712	-	scf7180000000004|quiver:1970356-1972617	atcc55737	wgs7	OK	896.106	717.154	-0.321387	-0.538318	0.44975	0.74707	no	tRNA-dependent lipid II--amino acid ligase
XLOC_001857	XLOC_001857	-	scf7180000000004|quiver:1236851-1237037	atcc55737	wgs7	OK	2306.07	1816.75	-0.344073	-0.497334	0.45055	0.747817	no	SSU ribosomal protein S14p (S29e) @ SSU ribosomal protein S14p (S29e), zinc-dependent
XLOC_001511	XLOC_001511	-	scf7180000000004|quiver:437636-438665	atcc55737	wgs7	OK	165.205	202.264	0.291982	0.528626	0.45105	0.748149	no	transcriptional regulator, LacI family
XLOC_000711	XLOC_000711	-	scf7180000000004|quiver:1969453-1970194	atcc55737	wgs7	OK	675.219	553.15	-0.287686	-0.540357	0.45255	0.749639	no	hypothetical protein
XLOC_001830	XLOC_001830	-	scf7180000000004|quiver:1188967-1191286	atcc55737	wgs7	OK	424.889	346.941	-0.292398	-0.513616	0.45225	0.749639	no	FIG00945806: hypothetical protein
XLOC_000099	XLOC_000099	-	scf7180000000004|quiver:247500-248253	atcc55737	wgs7	OK	233.565	284.57	0.28496	0.524001	0.4533	0.750383	no	1-acyl-sn-glycerol-3-phosphate acyltransferase (EC 2.3.1.51)
XLOC_000533	XLOC_000533	-	scf7180000000004|quiver:1455341-1456708	atcc55737	wgs7	OK	143.75	255.894	0.831987	0.566067	0.4544	0.750872	no	hypothetical protein
XLOC_001000	XLOC_001000	-	scf7180000000004|quiver:2753970-2755011	atcc55737	wgs7	OK	211.508	258.409	0.288947	0.533016	0.4548	0.750872	no	Transcriptional regulator, LacI family
XLOC_002335	XLOC_002335	-	scf7180000000004|quiver:2459657-2459927	atcc55737	wgs7	OK	596.584	476.827	-0.323259	-0.521054	0.4546	0.750872	no	hypothetical protein
XLOC_002694	XLOC_002694	-	scf7180000000004|quiver:3409730-3410675	atcc55737	wgs7	OK	499.379	408.407	-0.290126	-0.501319	0.45425	0.750872	no	probable solute binding protein of ABC transporter system
XLOC_000036	XLOC_000036	-	scf7180000000004|quiver:110553-111918	atcc55737	wgs7	OK	216.998	261.83	0.270953	0.519193	0.45625	0.752099	no	plasmid pRiA4b ORF-3 family protein
XLOC_001483	XLOC_001483	-	scf7180000000004|quiver:295468-303934	atcc55737	wgs7	OK	577.754	447.447	-0.36874	-0.50901	0.45675	0.752099	no	Exodeoxyribonuclease V alpha chain (EC 3.1.11.5)
XLOC_002066	XLOC_002066	-	scf7180000000004|quiver:1731063-1736171	atcc55737	wgs7	OK	388.543	546.484	0.492105	0.511218	0.4567	0.752099	no	putative integral membrane protein
XLOC_002726	XLOC_002726	-	scf7180000000004|quiver:3497816-3498806	atcc55737	wgs7	OK	664.403	544.313	-0.287623	-0.52658	0.45605	0.752099	no	Lipoate synthase
XLOC_000938	XLOC_000938	-	scf7180000000004|quiver:2593256-2594681	atcc55737	wgs7	OK	169.796	221.071	0.380707	0.538739	0.45725	0.752173	no	ATP-dependent DNA helicase recG
XLOC_001002	XLOC_001002	-	scf7180000000004|quiver:2761561-2762143	atcc55737	wgs7	OK	197.727	245.056	0.3096	0.507296	0.4576	0.752173	no	hypothetical protein
XLOC_001819	XLOC_001819	-	scf7180000000004|quiver:1171728-1172040	atcc55737	wgs7	OK	1541.44	1264.79	-0.285375	-0.515614	0.4577	0.752173	no	Chorismate mutase I (EC 5.4.99.5)
XLOC_000927	XLOC_000927	-	scf7180000000004|quiver:2577157-2577301	atcc55737	wgs7	OK	544.041	853.803	0.650188	0.545144	0.45825	0.752581	no	Pyridine nucleotide-disulfide oxidoreductase; NADH dehydrogenase (EC 1.6.99.3)
XLOC_002371	XLOC_002371	-	scf7180000000004|quiver:2548203-2549433	atcc55737	wgs7	OK	267.621	323.675	0.274359	0.517194	0.45915	0.753562	no	Membrane protein mosC
XLOC_000047	XLOC_000047	-	scf7180000000004|quiver:132045-133005	atcc55737	wgs7	OK	174.545	141.13	-0.306567	-0.489395	0.46045	0.754598	no	O-succinylbenzoate synthase (EC 4.2.1.113)
XLOC_000491	XLOC_000491	-	scf7180000000004|quiver:1348336-1349317	atcc55737	wgs7	OK	252.176	304.53	0.272155	0.508945	0.4619	0.754598	no	FIG00945928: hypothetical protein
XLOC_000837	XLOC_000837	-	scf7180000000004|quiver:2297960-2298974	atcc55737	wgs7	OK	389.128	469.595	0.271173	0.516615	0.46055	0.754598	no	probable transmembrane transport protein
XLOC_000973	XLOC_000973	-	scf7180000000004|quiver:2673079-2676237	atcc55737	wgs7	OK	382.273	492.222	0.364707	0.501887	0.46075	0.754598	no	MutT/Nudix family protein
XLOC_001313	XLOC_001313	-	scf7180000000004|quiver:3533907-3535263	atcc55737	wgs7	OK	294.095	356.43	0.277336	0.516485	0.4612	0.754598	no	2-keto-3-deoxy-D-arabino-heptulosonate-7-phosphate synthase II (EC 2.5.1.54)
XLOC_001655	XLOC_001655	-	scf7180000000004|quiver:821731-823243	atcc55737	wgs7	OK	239.4	288.344	0.268367	0.51516	0.46175	0.754598	no	L-arabinose isomerase (EC 5.3.1.4)
XLOC_002732	XLOC_002732	-	scf7180000000004|quiver:3513421-3515309	atcc55737	wgs7	OK	250.805	307.613	0.294553	0.509765	0.4614	0.754598	no	Inosine-5'-monophosphate dehydrogenase (EC 1.1.1.205)
XLOC_000769	XLOC_000769	-	scf7180000000004|quiver:2111291-2113469	atcc55737	wgs7	OK	456.14	373.906	-0.286802	-0.50438	0.46365	0.756466	no	FIG00945158: hypothetical protein
XLOC_001324	XLOC_001324	-	scf7180000000004|quiver:3570783-3576324	atcc55737	wgs7	OK	1621.41	1253.52	-0.371261	-0.505244	0.4634	0.756466	no	UDP-N-acetylmuramoylalanyl-D-glutamate--2,6-diaminopimelate ligase (EC 6.3.2.13)
XLOC_000962	XLOC_000962	-	scf7180000000004|quiver:2644612-2645725	atcc55737	wgs7	OK	730.091	601.633	-0.279195	-0.500072	0.46485	0.757013	no	UDP-4-amino-4-deoxy-L-arabinose--oxoglutarate aminotransferase (EC 2.6.1.-)
XLOC_001622	XLOC_001622	-	scf7180000000004|quiver:759427-760138	atcc55737	wgs7	OK	380.656	313.26	-0.281126	-0.519335	0.46515	0.757013	no	Hypothetical protein YggS, proline synthase co-transcribed bacterial homolog PROSC
XLOC_001935	XLOC_001935	-	scf7180000000004|quiver:1407353-1408391	atcc55737	wgs7	OK	328.032	273.247	-0.263632	-0.50284	0.46435	0.757013	no	putative periplasmic protein kinase ArgK and related GTPases of G3E family
XLOC_002301	XLOC_002301	-	scf7180000000004|quiver:2373559-2374218	atcc55737	wgs7	OK	1052.31	1355.14	0.364893	0.510969	0.4652	0.757013	no	hypothetical protein
XLOC_002024	XLOC_002024	-	scf7180000000004|quiver:1609500-1610129	atcc55737	wgs7	OK	3050.67	2028.72	-0.58856	-0.466225	0.46575	0.757413	no	RidA/YER057c/UK114 superfamily, group 1
XLOC_001746	XLOC_001746	-	scf7180000000004|quiver:1004393-1004996	atcc55737	wgs7	OK	227.937	280.042	0.297006	0.529061	0.46705	0.758538	no	FIG00820885: hypothetical protein
XLOC_002006	XLOC_002006	-	scf7180000000004|quiver:1579308-1579590	atcc55737	wgs7	OK	536.757	429.947	-0.320111	-0.510385	0.46695	0.758538	no	hypothetical protein
XLOC_000788	XLOC_000788	-	scf7180000000004|quiver:2167068-2167506	atcc55737	wgs7	OK	477.475	591.471	0.308885	0.520995	0.46885	0.760966	no	hypothetical protein
XLOC_001242	XLOC_001242	-	scf7180000000004|quiver:3371663-3372236	atcc55737	wgs7	OK	254.411	311.048	0.289973	0.516306	0.4692	0.761038	no	Dihydrofolate reductase (EC 1.5.1.3)
XLOC_001707	XLOC_001707	-	scf7180000000004|quiver:913924-915262	atcc55737	wgs7	OK	411.276	340.143	-0.273965	-0.510486	0.4699	0.761678	no	NADP-specific glutamate dehydrogenase (EC 1.4.1.4)
XLOC_001238	XLOC_001238	-	scf7180000000004|quiver:3367704-3367950	atcc55737	wgs7	OK	213.201	274.767	0.366	0.510589	0.47075	0.76255	no	hypothetical protein
XLOC_002546	XLOC_002546	-	scf7180000000004|quiver:3064287-3065034	atcc55737	wgs7	OK	342.722	282.124	-0.28071	-0.505016	0.47105	0.76255	no	Short-chain dehydrogenase/reductase SDR
XLOC_001117	XLOC_001117	-	scf7180000000004|quiver:3083033-3084791	atcc55737	wgs7	OK	337.986	279.833	-0.272397	-0.497348	0.47255	0.764461	no	hypothetical protein
XLOC_002077	XLOC_002077	-	scf7180000000004|quiver:1759855-1761484	atcc55737	wgs7	OK	460.811	379.334	-0.280708	-0.504876	0.47315	0.764461	no	ATPase component BioM of energizing module of biotin ECF transporter
XLOC_002175	XLOC_002175	-	scf7180000000004|quiver:2019508-2020156	atcc55737	wgs7	OK	902.091	754.168	-0.258387	-0.491049	0.47305	0.764461	no	Transcriptional regulator, TetR family
XLOC_000681	XLOC_000681	-	scf7180000000004|quiver:1879584-1880133	atcc55737	wgs7	OK	208.872	258.18	0.305758	0.510495	0.4771	0.767442	no	FIG01125035: hypothetical protein
XLOC_001282	XLOC_001282	-	scf7180000000004|quiver:3452804-3454962	atcc55737	wgs7	OK	488.781	399.403	-0.291342	-0.481087	0.47655	0.767442	no	N-succinyl-L,L-diaminopimelate desuccinylase (EC 3.5.1.18)
XLOC_001638	XLOC_001638	-	scf7180000000004|quiver:788032-789109	atcc55737	wgs7	OK	209.425	252.824	0.271702	0.501493	0.47615	0.767442	no	Deoxyguanosinetriphosphate triphosphohydrolase (EC 3.1.5.1)
XLOC_001723	XLOC_001723	-	scf7180000000004|quiver:948800-949283	atcc55737	wgs7	OK	247.01	198.819	-0.313112	-0.490995	0.47715	0.767442	no	hypothetical protein
XLOC_001995	XLOC_001995	-	scf7180000000004|quiver:1551275-1552274	atcc55737	wgs7	OK	625.229	519.823	-0.266365	-0.495107	0.4764	0.767442	no	Acetyl xylan esterase (EC 3.1.1.41)
XLOC_002222	XLOC_002222	-	scf7180000000004|quiver:2144454-2144973	atcc55737	wgs7	OK	622.047	747.926	0.265872	0.488427	0.47715	0.767442	no	heat shock protein Hsp20
XLOC_002729	XLOC_002729	-	scf7180000000004|quiver:3504057-3505779	atcc55737	wgs7	OK	387.583	319.941	-0.276696	-0.505426	0.477	0.767442	no	Dihydrolipoamide acyltransferase component of branched-chain alpha-keto acid dehydrogenase complex (EC 2.3.1.168)
XLOC_002722	XLOC_002722	-	scf7180000000004|quiver:3489126-3489267	atcc55737	wgs7	OK	1520.42	1044.95	-0.541034	-0.467649	0.47775	0.767912	no	HigB toxin protein
XLOC_000349	XLOC_000349	-	scf7180000000004|quiver:882861-883071	atcc55737	wgs7	OK	182.224	241.455	0.406042	0.493841	0.4788	0.769103	no	hypothetical protein
XLOC_001981	XLOC_001981	-	scf7180000000004|quiver:1521450-1523036	atcc55737	wgs7	OK	602.966	727.176	0.270228	0.494151	0.47975	0.770133	no	FIG056164: rhomboid family serine protease
XLOC_001001	XLOC_001001	-	scf7180000000004|quiver:2759793-2760447	atcc55737	wgs7	OK	490.845	408.259	-0.265782	-0.500866	0.48045	0.770265	no	Putative phosphatase YfbT
XLOC_002744	XLOC_002744	-	scf7180000000004|quiver:3541909-3544165	atcc55737	wgs7	OK	205.193	246.422	0.264145	0.487905	0.4804	0.770265	no	putative helicase protein
XLOC_002101	XLOC_002101	-	scf7180000000004|quiver:1822149-1823664	atcc55737	wgs7	OK	207.144	247.005	0.253905	0.487074	0.48155	0.771532	no	Dihydrolipoamide acetyltransferase component of pyruvate dehydrogenase complex (EC 2.3.1.12)
XLOC_001534	XLOC_001534	-	scf7180000000004|quiver:559502-561120	atcc55737	wgs7	OK	176.345	240.854	0.449756	0.48725	0.4832	0.773262	no	Transcriptional regulator, MarR family
XLOC_001822	XLOC_001822	-	scf7180000000004|quiver:1175184-1176654	atcc55737	wgs7	OK	233.495	281.199	0.268203	0.496739	0.48325	0.773262	no	FIG00945653: hypothetical protein
XLOC_001096	XLOC_001096	-	scf7180000000004|quiver:3021036-3021906	atcc55737	wgs7	OK	402.94	482.944	0.261291	0.480342	0.48475	0.773756	no	L-proline glycine betaine ABC transport system permease protein ProW (TC 3.A.1.12.1)
XLOC_001151	XLOC_001151	-	scf7180000000004|quiver:3201165-3201348	atcc55737	wgs7	OK	1726.35	1369.64	-0.333934	-0.503743	0.48425	0.773756	no	hypothetical protein
XLOC_002264	XLOC_002264	-	scf7180000000004|quiver:2250330-2252827	atcc55737	wgs7	OK	576.33	803.71	0.479779	0.465283	0.48435	0.773756	no	Na+/H+ antiporter NhaD type
XLOC_002686	XLOC_002686	-	scf7180000000004|quiver:3391001-3391625	atcc55737	wgs7	OK	387.638	321.603	-0.269429	-0.490007	0.4848	0.773756	no	hydrolase, haloacid dehalogenase-like family
XLOC_001462	XLOC_001462	-	scf7180000000004|quiver:191939-192641	atcc55737	wgs7	OK	234.286	283.61	0.275639	0.499599	0.48535	0.774138	no	Undecaprenyl diphosphate synthase (EC 2.5.1.31)
XLOC_001108	XLOC_001108	-	scf7180000000004|quiver:3059104-3060130	atcc55737	wgs7	OK	2423.28	1841.26	-0.396267	-0.471758	0.4863	0.774742	no	Fructose-bisphosphate aldolase class II (EC 4.1.2.13)
XLOC_001681	XLOC_001681	-	scf7180000000004|quiver:865099-866920	atcc55737	wgs7	OK	2096.52	1475.69	-0.506611	-0.408982	0.48635	0.774742	no	Formamidopyrimidine-DNA glycosylase (EC 3.2.2.23)
XLOC_000861	XLOC_000861	-	scf7180000000004|quiver:2358099-2359244	atcc55737	wgs7	OK	549.595	769.962	0.48642	0.28372	0.48685	0.775043	no	hypothetical protein
XLOC_001428	XLOC_001428	-	scf7180000000004|quiver:103502-104084	atcc55737	wgs7	OK	438.149	362.394	-0.273862	-0.495146	0.48765	0.775821	no	RNA 3'-terminal phosphate cyclase (EC 6.5.1.4)
XLOC_000377	XLOC_000377	-	scf7180000000004|quiver:953532-954852	atcc55737	wgs7	OK	155.126	187.072	0.270153	0.492388	0.48865	0.776482	no	HNH endonuclease
XLOC_001461	XLOC_001461	-	scf7180000000004|quiver:184962-186429	atcc55737	wgs7	OK	162.693	195.294	0.263495	0.482245	0.489	0.776482	no	Exoenzymes regulatory protein AepA in lipid-linked oligosaccharide synthesis cluster
XLOC_001471	XLOC_001471	-	scf7180000000004|quiver:244353-245073	atcc55737	wgs7	OK	339.003	281.827	-0.266487	-0.464839	0.48895	0.776482	no	Transcriptional regulator, IclR family
XLOC_000245	XLOC_000245	-	scf7180000000004|quiver:564741-565671	atcc55737	wgs7	OK	402.39	338.993	-0.24734	-0.471039	0.49045	0.777616	no	hypothetical protein
XLOC_001765	XLOC_001765	-	scf7180000000004|quiver:1040138-1040621	atcc55737	wgs7	OK	333.081	272.91	-0.287444	-0.481279	0.4901	0.777616	no	Nitroreductase family protein
XLOC_001936	XLOC_001936	-	scf7180000000004|quiver:1409790-1410783	atcc55737	wgs7	OK	231.452	278.112	0.264951	0.493649	0.49065	0.777616	no	L-asparaginase (EC 3.5.1.1)
XLOC_001356	XLOC_001356	-	scf7180000000004|quiver:3631129-3631393	atcc55737	wgs7	OK	1687.71	1390.44	-0.279524	-0.462507	0.4916	0.778627	no	LSU ribosomal protein L21p
XLOC_000947	XLOC_000947	-	scf7180000000004|quiver:2611548-2612220	atcc55737	wgs7	OK	528.565	444.8	-0.248924	-0.476772	0.4922	0.779082	no	Uncharacterized protein conserved in bacteria
XLOC_000931	XLOC_000931	-	scf7180000000004|quiver:2581970-2582450	atcc55737	wgs7	OK	277.402	336.389	0.278148	0.472368	0.49315	0.779102	no	hypothetical protein
XLOC_001295	XLOC_001295	-	scf7180000000004|quiver:3487179-3488196	atcc55737	wgs7	OK	221.001	265.675	0.265608	0.479316	0.4926	0.779102	no	hypothetical protein
XLOC_002665	XLOC_002665	-	scf7180000000004|quiver:3339385-3340015	atcc55737	wgs7	OK	545.32	454.916	-0.261503	-0.467456	0.493	0.779102	no	Peptide methionine sulfoxide reductase MsrA (EC 1.8.4.11)
XLOC_000102	XLOC_000102	-	scf7180000000004|quiver:251144-253694	atcc55737	wgs7	OK	207.74	156.412	-0.409429	-0.481867	0.4935	0.779161	no	Cell division protein FtsK
XLOC_000489	XLOC_000489	-	scf7180000000004|quiver:1344709-1345558	atcc55737	wgs7	OK	582.459	695.89	0.256703	0.468541	0.49545	0.780263	no	hypothetical protein
XLOC_000582	XLOC_000582	-	scf7180000000004|quiver:1622135-1622690	atcc55737	wgs7	OK	268.398	324.128	0.272188	0.48268	0.49545	0.780263	no	hypothetical protein
XLOC_000604	XLOC_000604	-	scf7180000000004|quiver:1676993-1680160	atcc55737	wgs7	OK	383.578	489.165	0.3508	0.455403	0.49455	0.780263	no	Osmosensitive K+ channel histidine kinase KdpD (EC 2.7.3.-)
XLOC_001092	XLOC_001092	-	scf7180000000004|quiver:3015575-3016212	atcc55737	wgs7	OK	523.609	764.014	0.545109	0.472736	0.49505	0.780263	no	hypothetical protein
XLOC_000234	XLOC_000234	-	scf7180000000004|quiver:538335-538890	atcc55737	wgs7	OK	308.493	239.441	-0.365567	-0.548129	0.4964	0.780752	no	putative regulatory protein
XLOC_002333	XLOC_002333	-	scf7180000000004|quiver:2459141-2459318	atcc55737	wgs7	OK	345.668	451.45	0.385181	0.474993	0.4962	0.780752	no	hypothetical protein
XLOC_002668	XLOC_002668	-	scf7180000000004|quiver:3343714-3344155	atcc55737	wgs7	OK	423.618	344.58	-0.297928	-0.476403	0.4967	0.780752	no	hypothetical protein
XLOC_000213	XLOC_000213	-	scf7180000000004|quiver:498460-503873	atcc55737	wgs7	OK	246.393	342.63	0.475692	0.451053	0.4974	0.78136	no	Probable ATP-dependent helicase lhr (EC 3.6.1.-)
XLOC_002764	XLOC_002764	-	scf7180000000004|quiver:3640877-3641021	atcc55737	wgs7	OK	402.947	585.885	0.540026	0.493689	0.49785	0.781574	no	hypothetical protein
XLOC_000215	XLOC_000215	-	scf7180000000004|quiver:505490-507521	atcc55737	wgs7	OK	164.931	136.726	-0.270572	-0.465327	0.49915	0.782451	no	Helicase PriA essential for oriC/DnaA-independent DNA replication
XLOC_000617	XLOC_000617	-	scf7180000000004|quiver:1715851-1716433	atcc55737	wgs7	OK	421.179	507.175	0.268049	0.49149	0.4991	0.782451	no	Transcriptional regulator of rhamnose utilization, LacI family
XLOC_000945	XLOC_000945	-	scf7180000000004|quiver:2604295-2606164	atcc55737	wgs7	OK	144.816	113.182	-0.355571	-0.491793	0.49935	0.782451	no	Transketolase (EC 2.2.1.1)
XLOC_001952	XLOC_001952	-	scf7180000000004|quiver:1444358-1445312	atcc55737	wgs7	OK	270.609	211.635	-0.354634	-0.529774	0.50015	0.783212	no	hypothetical protein
XLOC_000748	XLOC_000748	-	scf7180000000004|quiver:2063308-2064376	atcc55737	wgs7	OK	268.3	209.831	-0.354621	-0.522318	0.5008	0.783246	no	Adenosine deaminase (EC 3.5.4.4)
XLOC_001069	XLOC_001069	-	scf7180000000004|quiver:2947535-2949023	atcc55737	wgs7	OK	514.721	429.094	-0.262498	-0.470042	0.5006	0.783246	no	FIG00945696: hypothetical protein
XLOC_002527	XLOC_002527	-	scf7180000000004|quiver:2989274-2990372	atcc55737	wgs7	OK	172.725	206.961	0.260878	0.464034	0.50145	0.783771	no	putative carbohydrate kinase
XLOC_002441	XLOC_002441	-	scf7180000000004|quiver:2762216-2765364	atcc55737	wgs7	OK	440.129	534.618	0.280584	0.482628	0.5022	0.78396	no	Carbamate kinase (EC 2.7.2.2)
XLOC_002569	XLOC_002569	-	scf7180000000004|quiver:3104572-3105670	atcc55737	wgs7	OK	2122.98	1664.75	-0.350781	-0.461553	0.50195	0.78396	no	Glycerol-3-phosphate ABC transporter, ATP-binding protein UgpC (TC 3.A.1.1.3)
XLOC_000555	XLOC_000555	-	scf7180000000004|quiver:1538416-1539571	atcc55737	wgs7	OK	121.189	155.726	0.361748	0.488621	0.5048	0.78448	no	NADH-ubiquinone oxidoreductase chain D (EC 1.6.5.3)
XLOC_000689	XLOC_000689	-	scf7180000000004|quiver:1905073-1907329	atcc55737	wgs7	OK	200.492	240.718	0.263802	0.469076	0.50485	0.78448	no	Periplasmic beta-glucosidase (EC 3.2.1.21)
XLOC_000836	XLOC_000836	-	scf7180000000004|quiver:2296439-2297846	atcc55737	wgs7	OK	270.064	321.782	0.25278	0.476169	0.50365	0.78448	no	Sugar ABC transporter sugar-binding protein
XLOC_001037	XLOC_001037	-	scf7180000000004|quiver:2861199-2862498	atcc55737	wgs7	OK	1004.49	822.597	-0.288208	-0.452932	0.5035	0.78448	no	Aspartokinase (EC 2.7.2.4)
XLOC_001530	XLOC_001530	-	scf7180000000004|quiver:554113-555055	atcc55737	wgs7	OK	208.21	320.694	0.623158	0.466111	0.5043	0.78448	no	Transcriptional regulator, GntR family
XLOC_001637	XLOC_001637	-	scf7180000000004|quiver:786128-788015	atcc55737	wgs7	OK	537.407	446.299	-0.268006	-0.460304	0.50345	0.78448	no	DNA primase (EC 2.7.7.-)
XLOC_002139	XLOC_002139	-	scf7180000000004|quiver:1921028-1921157	atcc55737	wgs7	OK	3284.54	1809.04	-0.860464	-0.503001	0.50495	0.78448	no	hypothetical protein
XLOC_002625	XLOC_002625	-	scf7180000000004|quiver:3205162-3209710	atcc55737	wgs7	OK	378.607	302.279	-0.324821	-0.396598	0.50505	0.78448	no	DNA repair helicase
XLOC_000701	XLOC_000701	-	scf7180000000004|quiver:1944184-1946319	atcc55737	wgs7	OK	1273.35	1029.98	-0.306013	-0.464626	0.50595	0.784899	no	putative two-component response regulator
XLOC_001454	XLOC_001454	-	scf7180000000004|quiver:166561-167797	atcc55737	wgs7	OK	198.133	234.277	0.241749	0.459219	0.5059	0.784899	no	N-acetylglucosamine-1-phosphate uridyltransferase (EC 2.7.7.23) / Glucosamine-1-phosphate N-acetyltransferase (EC 2.3.1.157)
XLOC_000187	XLOC_000187	-	scf7180000000004|quiver:455366-456520	atcc55737	wgs7	OK	620.501	520.917	-0.25238	-0.468931	0.5071	0.785914	no	Crossover junction endodeoxyribonuclease RuvC (EC 3.1.22.4)
XLOC_000200	XLOC_000200	-	scf7180000000004|quiver:479648-483535	atcc55737	wgs7	OK	322.39	425.678	0.400956	0.456913	0.50755	0.785914	no	Protein tyrosine phosphatase (EC 3.1.3.48)
XLOC_000236	XLOC_000236	-	scf7180000000004|quiver:543545-543824	atcc55737	wgs7	OK	490.355	398.154	-0.300501	-0.462443	0.5075	0.785914	no	hypothetical protein
XLOC_000256	XLOC_000256	-	scf7180000000004|quiver:591567-591996	atcc55737	wgs7	OK	369.832	304.098	-0.282335	-0.467627	0.50855	0.785998	no	hypothetical protein
XLOC_001585	XLOC_001585	-	scf7180000000004|quiver:667578-671487	atcc55737	wgs7	OK	167.638	200.628	0.259179	0.459125	0.50795	0.785998	no	ATP-dependent RNA helicase HrpA (EC 3.6.4.13)
XLOC_002731	XLOC_002731	-	scf7180000000004|quiver:3506621-3507293	atcc55737	wgs7	OK	386.281	324.505	-0.25141	-0.466948	0.5084	0.785998	no	CblZ, a non-orthologous displasment for Alpha-ribazole-5'-phosphate phosphatase
XLOC_001679	XLOC_001679	-	scf7180000000004|quiver:860959-861715	atcc55737	wgs7	OK	297.135	353.269	0.24965	0.458402	0.50925	0.786592	no	conserved GtrA-like protein
XLOC_001753	XLOC_001753	-	scf7180000000004|quiver:1022933-1024271	atcc55737	wgs7	OK	682.929	567.638	-0.266764	-0.463673	0.5106	0.787754	no	putative membrane protein
XLOC_001818	XLOC_001818	-	scf7180000000004|quiver:1169203-1170757	atcc55737	wgs7	OK	725.336	602.267	-0.268247	-0.455606	0.51095	0.787754	no	GMP synthase [glutamine-hydrolyzing] (EC 6.3.5.2)
XLOC_002199	XLOC_002199	-	scf7180000000004|quiver:2084227-2085088	atcc55737	wgs7	OK	554.125	467.321	-0.245796	-0.466144	0.5107	0.787754	no	FIG00747806: hypothetical protein
XLOC_000031	XLOC_000031	-	scf7180000000004|quiver:99246-100045	atcc55737	wgs7	OK	1075.89	1280.19	0.25082	0.458878	0.512	0.78781	no	hypothetical protein
XLOC_000391	XLOC_000391	-	scf7180000000004|quiver:986100-986511	atcc55737	wgs7	OK	291.053	240.824	-0.273304	-0.446598	0.512	0.78781	no	hypothetical protein
XLOC_001214	XLOC_001214	-	scf7180000000004|quiver:3320850-3321057	atcc55737	wgs7	OK	467.551	372.65	-0.327303	-0.451912	0.51225	0.78781	no	LSU ribosomal protein L35p
XLOC_002294	XLOC_002294	-	scf7180000000004|quiver:2351299-2353033	atcc55737	wgs7	OK	290.022	345.071	0.250732	0.459454	0.5122	0.78781	no	putative two component sensor kinase
XLOC_000178	XLOC_000178	-	scf7180000000004|quiver:427511-428321	atcc55737	wgs7	OK	201.445	239.298	0.248424	0.457193	0.5132	0.787813	no	Indole-3-glycerol phosphate synthase (EC 4.1.1.48)
XLOC_000896	XLOC_000896	-	scf7180000000004|quiver:2463479-2463824	atcc55737	wgs7	OK	544.38	652.146	0.260581	0.447442	0.51305	0.787813	no	Excisionase
XLOC_001075	XLOC_001075	-	scf7180000000004|quiver:2959407-2959845	atcc55737	wgs7	OK	216.565	262.008	0.274811	0.461157	0.513	0.787813	no	HspR, transcriptional repressor of DnaK operon
XLOC_002130	XLOC_002130	-	scf7180000000004|quiver:1900375-1901743	atcc55737	wgs7	OK	278.484	330.946	0.249	0.465849	0.5141	0.788708	no	putative secreted hydrolase
XLOC_002709	XLOC_002709	-	scf7180000000004|quiver:3459483-3460083	atcc55737	wgs7	OK	368.622	439.483	0.253663	0.451525	0.5146	0.78899	no	Vitamin K epoxide reductase
XLOC_002185	XLOC_002185	-	scf7180000000004|quiver:2039146-2041717	atcc55737	wgs7	OK	94.8942	119.645	0.334373	0.473637	0.5151	0.789271	no	Nitrite reductase [NAD(P)H] large subunit (EC 1.7.1.4)
XLOC_000105	XLOC_000105	-	scf7180000000004|quiver:258043-258946	atcc55737	wgs7	OK	663.646	559.195	-0.247061	-0.43433	0.51575	0.789782	no	Cell division protein FtsX
XLOC_000311	XLOC_000311	-	scf7180000000004|quiver:753779-755041	atcc55737	wgs7	OK	604.655	488.508	-0.30773	-0.447314	0.51735	0.790799	no	FIG00945477: hypothetical protein
XLOC_000620	XLOC_000620	-	scf7180000000004|quiver:1724542-1724932	atcc55737	wgs7	OK	335.088	407.621	0.282687	0.460505	0.51675	0.790799	no	ABC transporter substrate-binding protein
XLOC_001240	XLOC_001240	-	scf7180000000004|quiver:3369311-3370118	atcc55737	wgs7	OK	221.988	265.213	0.256667	0.457737	0.5175	0.790799	no	FIG00512199: hypothetical protein
XLOC_002526	XLOC_002526	-	scf7180000000004|quiver:2987860-2989210	atcc55737	wgs7	OK	139.501	175.902	0.3345	0.4212	0.518	0.790799	no	probable sugar ABC transporter, substrate-binding protein, putative
XLOC_002770	XLOC_002770	-	scf7180000000004|quiver:3650649-3653507	atcc55737	wgs7	OK	110.187	216.14	0.972009	1.32749	0.5177	0.790799	no	FIG00761799: membrane protein
XLOC_002323	XLOC_002323	-	scf7180000000004|quiver:2429281-2433721	atcc55737	wgs7	OK	569.424	815.832	0.518768	0.426762	0.5184	0.790925	no	POSSIBLE TRANSCRIPTIONAL REGULATORY PROTEIN
XLOC_000514	XLOC_000514	-	scf7180000000004|quiver:1419827-1422352	atcc55737	wgs7	OK	490.307	590.198	0.267512	0.445173	0.5222	0.795749	no	Alkyl hydroperoxide reductase protein F (EC 1.6.4.-)
XLOC_001261	XLOC_001261	-	scf7180000000004|quiver:3400256-3401210	atcc55737	wgs7	OK	373.541	316.468	-0.239208	-0.44304	0.5221	0.795749	no	Lysophospholipase (EC 3.1.1.5); Monoglyceride lipase (EC 3.1.1.23); putative
XLOC_000976	XLOC_000976	-	scf7180000000004|quiver:2679058-2679972	atcc55737	wgs7	OK	301.977	250.736	-0.268272	-0.436448	0.52325	0.796861	no	2'-5' RNA ligase
XLOC_000736	XLOC_000736	-	scf7180000000004|quiver:2042049-2044788	atcc55737	wgs7	OK	418.13	346.455	-0.271285	-0.434351	0.52405	0.797593	no	ABC transporter ATP-binding protein
XLOC_000240	XLOC_000240	-	scf7180000000004|quiver:555087-555504	atcc55737	wgs7	OK	279.184	229.734	-0.281253	-0.45528	0.5245	0.79779	no	hypothetical protein
XLOC_000451	XLOC_000451	-	scf7180000000004|quiver:1167435-1168820	atcc55737	wgs7	OK	1735.46	1115.84	-0.637178	-0.395982	0.52505	0.798033	no	PspC domain protein
XLOC_000571	XLOC_000571	-	scf7180000000004|quiver:1604892-1605651	atcc55737	wgs7	OK	531.083	452.329	-0.231567	-0.442149	0.5253	0.798033	no	putative methyltransferase( EC:2.1.1.- )
XLOC_002757	XLOC_002757	-	scf7180000000004|quiver:3590501-3590861	atcc55737	wgs7	OK	450.475	372.77	-0.273159	-0.450351	0.5263	0.799066	no	ComA operon protein 2
XLOC_001360	XLOC_001360	-	scf7180000000004|quiver:3635529-3636774	atcc55737	wgs7	OK	278.064	234.656	-0.244871	-0.455365	0.52665	0.79911	no	Gamma-glutamyl phosphate reductase (EC 1.2.1.41)
XLOC_000220	XLOC_000220	-	scf7180000000004|quiver:517092-517908	atcc55737	wgs7	OK	277.233	233.289	-0.24898	-0.454506	0.52765	0.79944	no	Proteasome subunit beta (EC 3.4.25.1), bacterial
XLOC_000720	XLOC_000720	-	scf7180000000004|quiver:1989900-1990446	atcc55737	wgs7	OK	410.929	484.015	0.236161	0.448949	0.528	0.79944	no	Protein yceI precursor
XLOC_001304	XLOC_001304	-	scf7180000000004|quiver:3513421-3515309	atcc55737	wgs7	OK	395.813	194.533	-1.02481	-0.544672	0.5279	0.79944	no	Inosine-5'-monophosphate dehydrogenase (EC 1.1.1.205)
XLOC_001665	XLOC_001665	-	scf7180000000004|quiver:844215-845010	atcc55737	wgs7	OK	194.064	230.767	0.249909	0.448963	0.52815	0.79944	no	Signal peptidase I (EC 3.4.21.89)
XLOC_002133	XLOC_002133	-	scf7180000000004|quiver:1907338-1908619	atcc55737	wgs7	OK	244.976	290.875	0.247758	0.453349	0.52955	0.801073	no	Alkaline phosphodiesterase I (EC 3.1.4.1) / Nucleotide pyrophosphatase (EC 3.6.1.9)
XLOC_000584	XLOC_000584	-	scf7180000000004|quiver:1624732-1626653	atcc55737	wgs7	OK	525.531	621.644	0.242313	0.443492	0.531	0.801807	no	Oligopeptide transport system permease protein OppB (TC 3.A.1.5.1)
XLOC_001566	XLOC_001566	-	scf7180000000004|quiver:629415-629682	atcc55737	wgs7	OK	178.486	223.922	0.327183	0.448758	0.531	0.801807	no	hypothetical protein
XLOC_001949	XLOC_001949	-	scf7180000000004|quiver:1437612-1438545	atcc55737	wgs7	OK	147.861	117.525	-0.331273	-0.490906	0.5309	0.801807	no	Folate-dependent protein for Fe/S cluster synthesis/repair in oxidative stress
XLOC_000484	XLOC_000484	-	scf7180000000004|quiver:1333865-1335668	atcc55737	wgs7	OK	286.883	340.055	0.245303	0.441615	0.53215	0.802571	no	Methionine ABC transporter ATP-binding protein
XLOC_000890	XLOC_000890	-	scf7180000000004|quiver:2422516-2423647	atcc55737	wgs7	OK	510.41	432.409	-0.239261	-0.451475	0.532	0.802571	no	6-phosphofructokinase (EC 2.7.1.11)
XLOC_001448	XLOC_001448	-	scf7180000000004|quiver:148879-151988	atcc55737	wgs7	OK	858.095	1043.32	0.281976	0.420834	0.5328	0.803066	no	sugar ABC transporter permeases protein
XLOC_000270	XLOC_000270	-	scf7180000000004|quiver:634711-638430	atcc55737	wgs7	OK	471.997	299.948	-0.654065	-0.310949	0.5345	0.805141	no	Uncharacterized protein Q1 colocalized with Q
XLOC_000045	XLOC_000045	-	scf7180000000004|quiver:125206-126262	atcc55737	wgs7	OK	284.394	241.892	-0.23353	-0.442079	0.53525	0.805385	no	DNA polymerase II (EC 2.7.7.7)
XLOC_000664	XLOC_000664	-	scf7180000000004|quiver:1826219-1829239	atcc55737	wgs7	OK	1056.67	867.941	-0.28386	-0.442858	0.5362	0.805385	no	Protoporphyrinogen IX oxidase, aerobic, HemY (EC 1.3.3.4)
XLOC_000778	XLOC_000778	-	scf7180000000004|quiver:2135946-2136384	atcc55737	wgs7	OK	339.093	403.945	0.252476	0.439502	0.53535	0.805385	no	FIG00945119: hypothetical protein
XLOC_001294	XLOC_001294	-	scf7180000000004|quiver:3481972-3484933	atcc55737	wgs7	OK	301.914	253.013	-0.254928	-0.434526	0.53585	0.805385	no	Glutamate-ammonia-ligase adenylyltransferase (EC 2.7.7.42)
XLOC_001521	XLOC_001521	-	scf7180000000004|quiver:504944-505160	atcc55737	wgs7	OK	517.933	421.78	-0.296274	-0.437836	0.5363	0.805385	no	hypothetical protein
XLOC_001801	XLOC_001801	-	scf7180000000004|quiver:1124826-1125228	atcc55737	wgs7	OK	342.043	285.094	-0.262744	-0.427736	0.5366	0.805385	no	Cytidine deaminase (EC 3.5.4.5)
XLOC_000212	XLOC_000212	-	scf7180000000004|quiver:497235-498444	atcc55737	wgs7	OK	206.49	241.35	0.225055	0.435104	0.53705	0.80554	no	S-adenosylmethionine synthetase (EC 2.5.1.6)
XLOC_001606	XLOC_001606	-	scf7180000000004|quiver:729551-730601	atcc55737	wgs7	OK	248.432	290.622	0.226295	0.434827	0.53735	0.80554	no	RecA protein
XLOC_002695	XLOC_002695	-	scf7180000000004|quiver:3410736-3411669	atcc55737	wgs7	OK	533.314	447.013	-0.25467	-0.422237	0.53785	0.805805	no	bacterial extracellular solute-binding protein, family 3
XLOC_001229	XLOC_001229	-	scf7180000000004|quiver:3344443-3346480	atcc55737	wgs7	OK	339.268	288.11	-0.235804	-0.43069	0.53855	0.805885	no	Thymidylate kinase (EC 2.7.4.9)
XLOC_001854	XLOC_001854	-	scf7180000000004|quiver:1234434-1235258	atcc55737	wgs7	OK	1625.74	1116.51	-0.542097	-0.40119	0.53835	0.805885	no	LSU ribosomal protein L30p (L7e)
XLOC_000955	XLOC_000955	-	scf7180000000004|quiver:2626123-2628695	atcc55737	wgs7	OK	2970.14	1987.37	-0.579673	-0.36518	0.539	0.806075	no	FIG00945513: hypothetical protein
XLOC_000322	XLOC_000322	-	scf7180000000004|quiver:774391-774991	atcc55737	wgs7	OK	224.977	266.221	0.242847	0.410397	0.53975	0.806713	no	Transporter, LysE family
XLOC_000252	XLOC_000252	-	scf7180000000004|quiver:582499-583285	atcc55737	wgs7	OK	312.758	267.253	-0.22684	-0.427528	0.54205	0.807211	no	Dolichol-phosphate mannosyltransferase (EC 2.4.1.83) in lipid-linked oligosaccharide synthesis cluster
XLOC_000718	XLOC_000718	-	scf7180000000004|quiver:1978731-1979868	atcc55737	wgs7	OK	424.762	497.699	0.228619	0.423953	0.54235	0.807211	no	Putative two-component system sensor kinase
XLOC_001303	XLOC_001303	-	scf7180000000004|quiver:3510315-3513265	atcc55737	wgs7	OK	1870.51	1480.71	-0.337143	-0.365412	0.5421	0.807211	no	Cytochrome c oxidase polypeptide II (EC 1.9.3.1)
XLOC_001326	XLOC_001326	-	scf7180000000004|quiver:3577703-3581018	atcc55737	wgs7	OK	1043.39	856.35	-0.285005	-0.414176	0.54145	0.807211	no	UDP-N-acetylglucosamine--N-acetylmuramyl-(pentapeptide) pyrophosphoryl-undecaprenol N-acetylglucosamine transferase (EC 2.4.1.227)
XLOC_001436	XLOC_001436	-	scf7180000000004|quiver:113668-114694	atcc55737	wgs7	OK	120.844	95.8847	-0.333777	-0.506762	0.5413	0.807211	no	Threonine dehydrogenase and related Zn-dependent dehydrogenases
XLOC_001561	XLOC_001561	-	scf7180000000004|quiver:623268-624472	atcc55737	wgs7	OK	1121.23	953.204	-0.234224	-0.422456	0.54235	0.807211	no	CDP-diacylglycerol--glycerol-3-phosphate 3-phosphatidyltransferase (EC 2.7.8.5)
XLOC_001874	XLOC_001874	-	scf7180000000004|quiver:1265177-1265441	atcc55737	wgs7	OK	707.038	580.585	-0.284281	-0.427972	0.54235	0.807211	no	SSU ribosomal protein S12p (S23e)
XLOC_001423	XLOC_001423	-	scf7180000000004|quiver:97830-98016	atcc55737	wgs7	OK	219.278	279.102	0.348031	0.481538	0.5427	0.80725	no	hypothetical protein
XLOC_000157	XLOC_000157	-	scf7180000000004|quiver:380383-381298	atcc55737	wgs7	OK	407.599	348.89	-0.224378	-0.424145	0.5434	0.807809	no	ATP synthase gamma chain (EC 3.6.3.14)
XLOC_001066	XLOC_001066	-	scf7180000000004|quiver:2938401-2940011	atcc55737	wgs7	OK	316.398	645.684	1.02908	0.0461574	0.54395	0.808145	no	hypothetical protein
XLOC_001122	XLOC_001122	-	scf7180000000004|quiver:3096630-3097212	atcc55737	wgs7	OK	242.766	199.64	-0.282168	-0.42802	0.54455	0.808482	no	hypothetical protein
XLOC_001713	XLOC_001713	-	scf7180000000004|quiver:919847-920789	atcc55737	wgs7	OK	433.922	371.151	-0.225431	-0.414439	0.545	0.808482	no	SSU ribosomal protein S2p (SAe)
XLOC_002018	XLOC_002018	-	scf7180000000004|quiver:1599964-1600285	atcc55737	wgs7	OK	348.956	286.122	-0.286412	-0.431091	0.54515	0.808482	no	hypothetical protein
XLOC_002776	XLOC_002776	-	scf7180000000004|quiver:3658610-3658832	atcc55737	wgs7	OK	96.9597	69.9696	-0.470657	-0.455765	0.54585	0.809039	no	hypothetical protein
XLOC_000432	XLOC_000432	-	scf7180000000004|quiver:1111430-1113254	atcc55737	wgs7	OK	126.63	156.662	0.307038	0.408524	0.54755	0.809154	no	putative membrane protein
XLOC_000795	XLOC_000795	-	scf7180000000004|quiver:2187759-2188941	atcc55737	wgs7	OK	102.299	127.808	0.321181	0.433298	0.54755	0.809154	no	Dehydrogenase
XLOC_000877	XLOC_000877	-	scf7180000000004|quiver:2395379-2395952	atcc55737	wgs7	OK	312.923	368.888	0.237373	0.44118	0.54685	0.809154	no	Oxidoreductase (EC 1.1.1.-)
XLOC_001779	XLOC_001779	-	scf7180000000004|quiver:1069665-1070277	atcc55737	wgs7	OK	318.075	374.599	0.23598	0.428348	0.54635	0.809154	no	DUF2017 domain-containing protein
XLOC_002733	XLOC_002733	-	scf7180000000004|quiver:3515376-3518962	atcc55737	wgs7	OK	1938.03	1505.86	-0.364009	-0.415142	0.54755	0.809154	no	Ubiquinol--cytochrome c reductase, cytochrome B subunit (EC 1.10.2.2)
XLOC_000227	XLOC_000227	-	scf7180000000004|quiver:525637-528079	atcc55737	wgs7	OK	279.73	331.687	0.245787	0.40405	0.5496	0.81063	no	Type I restriction-modification system, DNA-methyltransferase subunit M (EC 2.1.1.72)
XLOC_001348	XLOC_001348	-	scf7180000000004|quiver:3618214-3620202	atcc55737	wgs7	OK	804.119	683.796	-0.233842	-0.420458	0.5494	0.81063	no	Phosphoglycerate kinase (EC 2.7.2.3)
XLOC_002065	XLOC_002065	-	scf7180000000004|quiver:1727348-1730168	atcc55737	wgs7	OK	2530.88	2032.02	-0.316727	-0.418484	0.54985	0.81063	no	3-ketoacyl-CoA thiolase (EC 2.3.1.16) @ Acetyl-CoA acetyltransferase (EC 2.3.1.9)
XLOC_002432	XLOC_002432	-	scf7180000000004|quiver:2737725-2738802	atcc55737	wgs7	OK	405.283	470.678	0.21581	0.411222	0.54955	0.81063	no	Cytochrome d ubiquinol oxidase subunit II (EC 1.10.3.-)
XLOC_000979	XLOC_000979	-	scf7180000000004|quiver:2682178-2683189	atcc55737	wgs7	OK	389.345	334.46	-0.219218	-0.423014	0.55025	0.810741	no	Thioredoxin reductase (EC 1.8.1.9)
XLOC_001550	XLOC_001550	-	scf7180000000004|quiver:609030-611820	atcc55737	wgs7	OK	252.619	172.028	-0.554322	-0.441986	0.55105	0.81144	no	Beta-hexosaminidase (EC 3.2.1.52)
XLOC_000142	XLOC_000142	-	scf7180000000004|quiver:349201-350035	atcc55737	wgs7	OK	425.548	366.681	-0.214798	-0.412229	0.55185	0.812098	no	TsaC protein (YrdC domain) required for threonylcarbamoyladenosine t(6)A37 modification in tRNA
XLOC_000567	XLOC_000567	-	scf7180000000004|quiver:1577312-1579262	atcc55737	wgs7	OK	258.656	305.845	0.241765	0.421464	0.5525	0.812098	no	tRNA-Thr-CGT
XLOC_001187	XLOC_001187	-	scf7180000000004|quiver:3271444-3272874	atcc55737	wgs7	OK	244.927	196.051	-0.321121	-0.426764	0.5528	0.812098	no	Transcriptional regulator, MerR family
XLOC_001323	XLOC_001323	-	scf7180000000004|quiver:3567435-3570748	atcc55737	wgs7	OK	1463.97	1173.97	-0.318484	-0.352639	0.55235	0.812098	no	rRNA small subunit methyltransferase H
XLOC_001077	XLOC_001077	-	scf7180000000004|quiver:2961107-2961827	atcc55737	wgs7	OK	387.256	449.659	0.215545	0.410501	0.55375	0.813015	no	Alpha-acetolactate decarboxylase (EC 4.1.1.5)
XLOC_001635	XLOC_001635	-	scf7180000000004|quiver:784592-785075	atcc55737	wgs7	OK	180.909	149.923	-0.271043	-0.410352	0.55425	0.81327	no	hypothetical protein
XLOC_001453	XLOC_001453	-	scf7180000000004|quiver:164385-166524	atcc55737	wgs7	OK	109.415	88.0367	-0.313628	-0.450841	0.5554	0.814478	no	ATP-dependent DNA helicase RecQ
XLOC_002272	XLOC_002272	-	scf7180000000004|quiver:2275254-2275896	atcc55737	wgs7	OK	667.271	571.156	-0.224388	-0.414093	0.55585	0.814658	no	L-ribulose-5-phosphate 4-epimerase (EC 5.1.3.4)
XLOC_001892	XLOC_001892	-	scf7180000000004|quiver:1287855-1289340	atcc55737	wgs7	OK	294.258	342.816	0.220353	0.420317	0.55625	0.814766	no	POSSIBLE CONSERVED INTEGRAL MEMBRANE PROTEIN
XLOC_002020	XLOC_002020	-	scf7180000000004|quiver:1600835-1601525	atcc55737	wgs7	OK	93.1912	114.24	0.293797	0.398355	0.5566	0.8148	no	FIG054221: Possible conserved alanine rich membrane protein
XLOC_000761	XLOC_000761	-	scf7180000000004|quiver:2097253-2099203	atcc55737	wgs7	OK	253.319	296.681	0.227955	0.419303	0.55805	0.816443	no	Cell division protein FtsI [Peptidoglycan synthetase] (EC 2.4.1.129)
XLOC_001691	XLOC_001691	-	scf7180000000004|quiver:881365-882301	atcc55737	wgs7	OK	456.767	394.634	-0.210945	-0.403654	0.55875	0.816988	no	Riboflavin kinase (EC 2.7.1.26) / FMN adenylyltransferase (EC 2.7.7.2)
XLOC_000644	XLOC_000644	-	scf7180000000004|quiver:1778187-1781523	atcc55737	wgs7	OK	253.345	311.406	0.29769	0.414167	0.5598	0.817564	no	putative efflux membrane protein
XLOC_000732	XLOC_000732	-	scf7180000000004|quiver:2026221-2027061	atcc55737	wgs7	OK	673.478	580.587	-0.214119	-0.402371	0.55975	0.817564	no	N-Acetyl-D-glucosamine ABC transport system, permease protein 2
XLOC_001518	XLOC_001518	-	scf7180000000004|quiver:479648-483535	atcc55737	wgs7	OK	377.397	300.463	-0.328893	-0.403021	0.56245	0.820953	no	Protein tyrosine phosphatase (EC 3.1.3.48)
XLOC_000040	XLOC_000040	-	scf7180000000004|quiver:115525-116081	atcc55737	wgs7	OK	307.833	243.836	-0.336233	-0.414215	0.56375	0.821408	no	hypothetical protein
XLOC_000188	XLOC_000188	-	scf7180000000004|quiver:456593-457622	atcc55737	wgs7	OK	308.168	266.793	-0.207993	-0.398361	0.56345	0.821408	no	Holliday junction DNA helicase RuvB
XLOC_002229	XLOC_002229	-	scf7180000000004|quiver:2159015-2161574	atcc55737	wgs7	OK	928.519	1208.74	0.380499	0.404036	0.56335	0.821408	no	"phi-Carotenoid synthase" (EC 1.3.-.- and EC 2.1.1-)
XLOC_001247	XLOC_001247	-	scf7180000000004|quiver:3379347-3380414	atcc55737	wgs7	OK	356.856	420.204	0.235747	0.415226	0.5642	0.821583	no	RNA polymerase sigma-54 factor RpoN
XLOC_001686	XLOC_001686	-	scf7180000000004|quiver:872413-874009	atcc55737	wgs7	OK	520.938	446.658	-0.221942	-0.392272	0.56575	0.823359	no	Ribonuclease J2 (endoribonuclease in RNA processing)
XLOC_000951	XLOC_000951	-	scf7180000000004|quiver:2617640-2619243	atcc55737	wgs7	OK	195.128	249.47	0.354448	0.396948	0.5665	0.82397	no	FIG00816859: hypothetical protein
XLOC_002313	XLOC_002313	-	scf7180000000004|quiver:2403521-2404226	atcc55737	wgs7	OK	258.378	301.805	0.224131	0.40601	0.56945	0.827778	no	Mn-dependent transcriptional regulator MntR
XLOC_002096	XLOC_002096	-	scf7180000000004|quiver:1812696-1814073	atcc55737	wgs7	OK	352.321	409.835	0.21815	0.391917	0.56985	0.827876	no	No significant database matches
XLOC_000456	XLOC_000456	-	scf7180000000004|quiver:1183131-1184223	atcc55737	wgs7	OK	246.931	284.991	0.206813	0.399474	0.5705	0.828338	no	COG1180: Radical SAM, Pyruvate-formate lyase-activating enzyme like
XLOC_002009	XLOC_002009	-	scf7180000000004|quiver:1583480-1586931	atcc55737	wgs7	OK	983.078	821.399	-0.259223	-0.396353	0.57125	0.828944	no	DNA polymerase III delta prime subunit (EC 2.7.7.7)
XLOC_001047	XLOC_001047	-	scf7180000000004|quiver:2886555-2887530	atcc55737	wgs7	OK	381.759	442.776	0.213915	0.402042	0.572	0.82955	no	Glycine betaine ABC transport system, glycine betaine-binding protein OpuAC
XLOC_002563	XLOC_002563	-	scf7180000000004|quiver:3090037-3091480	atcc55737	wgs7	OK	461.041	397.565	-0.213705	-0.391269	0.5726	0.829937	no	Cysteinyl-tRNA synthetase (EC 6.1.1.16)
XLOC_000989	XLOC_000989	-	scf7180000000004|quiver:2717135-2717609	atcc55737	wgs7	OK	405.582	342.906	-0.242177	-0.417202	0.57345	0.830686	no	hypothetical protein
XLOC_000366	XLOC_000366	-	scf7180000000004|quiver:933812-934415	atcc55737	wgs7	OK	289.723	247.839	-0.225272	-0.393827	0.5751	0.831313	no	Peptide deformylase (EC 3.5.1.88)
XLOC_000515	XLOC_000515	-	scf7180000000004|quiver:1425483-1425905	atcc55737	wgs7	OK	701.725	587.066	-0.257382	-0.389549	0.57465	0.831313	no	hypothetical protein
XLOC_000869	XLOC_000869	-	scf7180000000004|quiver:2370278-2371294	atcc55737	wgs7	OK	747.475	1065.09	0.510871	0.341916	0.57545	0.831313	no	hypothetical protein
XLOC_000913	XLOC_000913	-	scf7180000000004|quiver:2531804-2532908	atcc55737	wgs7	OK	191.978	223.504	0.219362	0.39623	0.57555	0.831313	no	peptidase M20
XLOC_002674	XLOC_002674	-	scf7180000000004|quiver:3358716-3359631	atcc55737	wgs7	OK	297.677	342.915	0.204105	0.38869	0.57555	0.831313	no	3-demethylubiquinone-9 3-methyltransferase
XLOC_002768	XLOC_002768	-	scf7180000000004|quiver:3645236-3647569	atcc55737	wgs7	OK	310.589	458.09	0.560622	0.265695	0.5759	0.831337	no	Lead, cadmium, zinc and mercury transporting ATPase (EC 3.6.3.3) (EC 3.6.3.5); Copper-translocating P-type ATPase (EC 3.6.3.4)
XLOC_000021	XLOC_000021	-	scf7180000000004|quiver:87644-88034	atcc55737	wgs7	OK	237.276	280.247	0.240135	0.380441	0.57935	0.831383	no	hypothetical protein
XLOC_000253	XLOC_000253	-	scf7180000000004|quiver:584624-585470	atcc55737	wgs7	OK	124.652	146.922	0.237145	0.386558	0.57775	0.831383	no	Pyridoxal kinase (EC 2.7.1.35)
XLOC_000455	XLOC_000455	-	scf7180000000004|quiver:1181718-1183130	atcc55737	wgs7	OK	355.034	416.071	0.228871	0.399097	0.5763	0.831383	no	COG1355, Predicted dioxygenase
XLOC_001182	XLOC_001182	-	scf7180000000004|quiver:3259844-3263195	atcc55737	wgs7	OK	114.684	141.751	0.305693	0.374016	0.57845	0.831383	no	FIG005666: putative helicase
XLOC_001500	XLOC_001500	-	scf7180000000004|quiver:385229-386335	atcc55737	wgs7	OK	383.931	327.495	-0.229374	-0.339723	0.5781	0.831383	no	alpha/beta hydrolase fold
XLOC_001677	XLOC_001677	-	scf7180000000004|quiver:859424-860564	atcc55737	wgs7	OK	201.567	163.652	-0.300628	-0.41253	0.57775	0.831383	no	Signal recognition particle receptor protein FtsY (=alpha subunit) (TC 3.A.5.1.1)
XLOC_001747	XLOC_001747	-	scf7180000000004|quiver:1007805-1009627	atcc55737	wgs7	OK	1587.71	862.524	-0.880313	-0.444338	0.5796	0.831383	no	hypothetical protein
XLOC_001781	XLOC_001781	-	scf7180000000004|quiver:1072822-1074940	atcc55737	wgs7	OK	494.774	423.154	-0.225588	-0.394685	0.57865	0.831383	no	4-alpha-glucanotransferase (amylomaltase) (EC 2.4.1.25)
XLOC_001807	XLOC_001807	-	scf7180000000004|quiver:1142541-1143462	atcc55737	wgs7	OK	219.138	254.672	0.216803	0.387154	0.5792	0.831383	no	hypothetical protein
XLOC_002457	XLOC_002457	-	scf7180000000004|quiver:2802973-2804293	atcc55737	wgs7	OK	330.604	382.054	0.208674	0.388417	0.5768	0.831383	no	Undecaprenyl-phosphate galactosephosphotransferase (EC 2.7.8.6)
XLOC_002725	XLOC_002725	-	scf7180000000004|quiver:3496999-3497767	atcc55737	wgs7	OK	562.377	489.684	-0.199686	-0.379056	0.57855	0.831383	no	Transmembrane protein MT2276, clustered with lipoate gene
XLOC_000048	XLOC_000048	-	scf7180000000004|quiver:133048-134587	atcc55737	wgs7	OK	154.123	177.917	0.207117	0.370571	0.58255	0.831474	no	2-succinyl-5-enolpyruvyl-6-hydroxy-3-cyclohexene-1-carboxylic-acid synthase (EC 2.2.1.9)
XLOC_000383	XLOC_000383	-	scf7180000000004|quiver:967065-968076	atcc55737	wgs7	OK	335.296	289.386	-0.212442	-0.384262	0.58305	0.831474	no	Maltose operon transcriptional repressor MalR, LacI family
XLOC_000699	XLOC_000699	-	scf7180000000004|quiver:1941400-1942390	atcc55737	wgs7	OK	368.207	423.859	0.203067	0.390499	0.58205	0.831474	no	LacI-type transcriptional regulator
XLOC_000799	XLOC_000799	-	scf7180000000004|quiver:2206438-2208188	atcc55737	wgs7	OK	987.42	848.329	-0.21904	-0.383354	0.585	0.831474	no	D-alanine--D-alanine ligase (EC 6.3.2.4)
XLOC_000820	XLOC_000820	-	scf7180000000004|quiver:2255162-2258282	atcc55737	wgs7	OK	130.939	161.783	0.305167	0.372032	0.58035	0.831474	no	Beta-galactosidase (EC 3.2.1.23)
XLOC_000930	XLOC_000930	-	scf7180000000004|quiver:2581486-2581672	atcc55737	wgs7	OK	307.091	378.883	0.303086	0.391007	0.58125	0.831474	no	Acetyl xylan esterase (EC 3.1.1.41)
XLOC_001071	XLOC_001071	-	scf7180000000004|quiver:2953623-2955008	atcc55737	wgs7	OK	1025.85	804.163	-0.351261	-0.316989	0.58275	0.831474	no	Probable low-affinity inorganic phosphate transporter
XLOC_001333	XLOC_001333	-	scf7180000000004|quiver:3587859-3589272	atcc55737	wgs7	OK	877.759	731.025	-0.263903	-0.386538	0.58325	0.831474	no	Pyruvate kinase (EC 2.7.1.40)
XLOC_001733	XLOC_001733	-	scf7180000000004|quiver:982055-982634	atcc55737	wgs7	OK	363.061	313.002	-0.214042	-0.388358	0.5815	0.831474	no	Type I restriction-modification system methyltransferase subunit
XLOC_001769	XLOC_001769	-	scf7180000000004|quiver:1050168-1053570	atcc55737	wgs7	OK	67.1309	81.8225	0.285522	0.399396	0.58185	0.831474	no	DNA polymerase III alpha subunit (EC 2.7.7.7)
XLOC_001996	XLOC_001996	-	scf7180000000004|quiver:1552918-1553758	atcc55737	wgs7	OK	337.66	292.171	-0.208759	-0.384758	0.5836	0.831474	no	hypothetical protein
XLOC_002015	XLOC_002015	-	scf7180000000004|quiver:1596773-1597052	atcc55737	wgs7	OK	463.886	549.311	0.243851	0.386539	0.5816	0.831474	no	hypothetical protein
XLOC_002085	XLOC_002085	-	scf7180000000004|quiver:1778187-1781523	atcc55737	wgs7	OK	597.676	297.832	-1.00487	-0.0289307	0.58455	0.831474	no	putative efflux membrane protein
XLOC_002307	XLOC_002307	-	scf7180000000004|quiver:2381311-2381854	atcc55737	wgs7	OK	272.452	318.789	0.226602	0.375432	0.5849	0.831474	no	Beta-glucosidase (EC 3.2.1.21)
XLOC_002359	XLOC_002359	-	scf7180000000004|quiver:2527073-2527922	atcc55737	wgs7	OK	509.761	589.276	0.209122	0.381879	0.58485	0.831474	no	oxidoreductase of aldo/keto reductase family, subgroup 1
XLOC_002463	XLOC_002463	-	scf7180000000004|quiver:2822779-2823199	atcc55737	wgs7	OK	353.039	411.004	0.219326	0.377622	0.58405	0.831474	no	hypothetical protein
XLOC_000248	XLOC_000248	-	scf7180000000004|quiver:571768-572170	atcc55737	wgs7	OK	232.915	195.463	-0.252904	-0.38158	0.5871	0.833983	no	putative lyase
XLOC_001739	XLOC_001739	-	scf7180000000004|quiver:991034-992453	atcc55737	wgs7	OK	450.675	389.608	-0.210062	-0.367794	0.5876	0.834218	no	Cell division trigger factor (EC 5.2.1.8)
XLOC_000768	XLOC_000768	-	scf7180000000004|quiver:2109018-2111175	atcc55737	wgs7	OK	337.898	390.053	0.207084	0.371672	0.58885	0.835517	no	FIG00945670: hypothetical protein
XLOC_001298	XLOC_001298	-	scf7180000000004|quiver:3492801-3493935	atcc55737	wgs7	OK	213.544	185.15	-0.205838	-0.362846	0.5898	0.835984	no	Glycosyltransferase
XLOC_001649	XLOC_001649	-	scf7180000000004|quiver:814778-815054	atcc55737	wgs7	OK	2041.85	1760.06	-0.214253	-0.372759	0.58985	0.835984	no	Phosphoribosyl-ATP pyrophosphatase (EC 3.6.1.31)
XLOC_000421	XLOC_000421	-	scf7180000000004|quiver:1085367-1085526	atcc55737	wgs7	OK	355.848	458.007	0.364108	0.360461	0.59035	0.836217	no	hypothetical protein
XLOC_000821	XLOC_000821	-	scf7180000000004|quiver:2262657-2266050	atcc55737	wgs7	OK	247.605	289.803	0.227034	0.381727	0.59195	0.837097	no	Pyruvate carboxylase (EC 6.4.1.1)
XLOC_001183	XLOC_001183	-	scf7180000000004|quiver:3264379-3267276	atcc55737	wgs7	OK	79.105	148.411	0.907761	0.494538	0.5918	0.837097	no	Transcriptional regulator, ArsR family
XLOC_001950	XLOC_001950	-	scf7180000000004|quiver:1438547-1439045	atcc55737	wgs7	OK	371.59	427.491	0.20218	0.371412	0.59255	0.837097	no	DUF1794
XLOC_002473	XLOC_002473	-	scf7180000000004|quiver:2864746-2866384	atcc55737	wgs7	OK	566.411	490.458	-0.207719	-0.362312	0.5926	0.837097	no	Peptidoglycan N-acetylglucosamine deacetylase (EC 3.5.1.-)
XLOC_002517	XLOC_002517	-	scf7180000000004|quiver:2961830-2963408	atcc55737	wgs7	OK	313.781	360.494	0.200219	0.370728	0.59265	0.837097	no	YidE/YbjL duplication
XLOC_001826	XLOC_001826	-	scf7180000000004|quiver:1181061-1181547	atcc55737	wgs7	OK	343.917	399.993	0.217916	0.382878	0.59305	0.837188	no	Mutator mutT protein (7,8-dihydro-8-oxoguanine-triphosphatase) (EC 3.6.1.-)
XLOC_000450	XLOC_000450	-	scf7180000000004|quiver:1164742-1164985	atcc55737	wgs7	OK	21870.8	17829	-0.294785	-0.348145	0.59455	0.838356	no	transglycosylase-associated protein
XLOC_000563	XLOC_000563	-	scf7180000000004|quiver:1570120-1572478	atcc55737	wgs7	OK	287.801	247.612	-0.216986	-0.375694	0.5943	0.838356	no	GMP synthase (EC 6.3.5.2)
XLOC_002559	XLOC_002559	-	scf7180000000004|quiver:3084818-3085391	atcc55737	wgs7	OK	232.325	270.513	0.219556	0.365185	0.5958	0.839644	no	hypothetical protein
XLOC_000840	XLOC_000840	-	scf7180000000004|quiver:2304466-2305369	atcc55737	wgs7	OK	382.653	334.742	-0.192986	-0.360947	0.597	0.840385	no	N-acetylmuramic acid 6-phosphate etherase
XLOC_001871	XLOC_001871	-	scf7180000000004|quiver:1260900-1262094	atcc55737	wgs7	OK	1823.58	1459.3	-0.321506	-0.363537	0.59685	0.840385	no	Translation elongation factor Tu
XLOC_000029	XLOC_000029	-	scf7180000000004|quiver:97289-97748	atcc55737	wgs7	OK	401.313	347.192	-0.208992	-0.370717	0.5977	0.840772	no	Transcriptional regulator, AsnC family
XLOC_002711	XLOC_002711	-	scf7180000000004|quiver:3462503-3463661	atcc55737	wgs7	OK	605.659	525.785	-0.204034	-0.368258	0.59795	0.840772	no	Mrp protein homolog
XLOC_000085	XLOC_000085	-	scf7180000000004|quiver:226303-229063	atcc55737	wgs7	OK	339.51	295.313	-0.201208	-0.352806	0.60015	0.84102	no	FIG005666: putative helicase
XLOC_000524	XLOC_000524	-	scf7180000000004|quiver:1445646-1446291	atcc55737	wgs7	OK	359.64	411.246	0.193449	0.363375	0.5997	0.84102	no	transcriptional regulatory protein
XLOC_000673	XLOC_000673	-	scf7180000000004|quiver:1859343-1859844	atcc55737	wgs7	OK	400.154	461.456	0.20564	0.374694	0.59915	0.84102	no	hypothetical protein
XLOC_001325	XLOC_001325	-	scf7180000000004|quiver:3576406-3577651	atcc55737	wgs7	OK	133.208	161.971	0.282055	0.41648	0.5993	0.84102	no	Cell division protein FtsW
XLOC_001687	XLOC_001687	-	scf7180000000004|quiver:874856-876596	atcc55737	wgs7	OK	312.474	360.27	0.205342	0.370882	0.59925	0.84102	no	Pyruvate oxidase [ubiquinone, cytochrome] (EC 1.2.2.2)
XLOC_002344	XLOC_002344	-	scf7180000000004|quiver:2477519-2478131	atcc55737	wgs7	OK	214.816	250.497	0.221692	0.362252	0.6	0.84102	no	Molybdopterin-guanine dinucleotide biosynthesis protein MobA
XLOC_000565	XLOC_000565	-	scf7180000000004|quiver:1575008-1575536	atcc55737	wgs7	OK	307.273	358.06	0.220681	0.368893	0.60095	0.841195	no	hypothetical protein
XLOC_000645	XLOC_000645	-	scf7180000000004|quiver:1782723-1785520	atcc55737	wgs7	OK	217.703	269.456	0.307691	0.344716	0.60075	0.841195	no	Acylamino-acid-releasing enzyme (EC 3.4.19.1)
XLOC_000506	XLOC_000506	-	scf7180000000004|quiver:1381718-1382369	atcc55737	wgs7	OK	207.593	177.841	-0.223172	-0.373382	0.60225	0.842069	no	FIG00824852: hypothetical protein
XLOC_000593	XLOC_000593	-	scf7180000000004|quiver:1648488-1648707	atcc55737	wgs7	OK	405.672	340.143	-0.254173	-0.392935	0.60205	0.842069	no	hypothetical protein
XLOC_002007	XLOC_002007	-	scf7180000000004|quiver:1579821-1582394	atcc55737	wgs7	OK	698.199	566.935	-0.300455	-0.328908	0.6031	0.842785	no	probable exported protease [EC:3.4.-.-]
XLOC_000228	XLOC_000228	-	scf7180000000004|quiver:528573-529212	atcc55737	wgs7	OK	379.344	332.011	-0.192279	-0.351071	0.6042	0.842905	no	Type I restriction-modification system, specificity subunit S (EC 3.1.21.3)
XLOC_000789	XLOC_000789	-	scf7180000000004|quiver:2167930-2168320	atcc55737	wgs7	OK	246.01	287.262	0.223654	0.368205	0.6039	0.842905	no	hypothetical protein
XLOC_002567	XLOC_002567	-	scf7180000000004|quiver:3098565-3099528	atcc55737	wgs7	OK	208.59	172.219	-0.27642	-0.375091	0.6042	0.842905	no	hypothetical protein
XLOC_000844	XLOC_000844	-	scf7180000000004|quiver:2307596-2312395	atcc55737	wgs7	OK	969.162	1163.11	0.263179	0.352039	0.60545	0.843704	no	putative membrane protein
XLOC_001706	XLOC_001706	-	scf7180000000004|quiver:911198-912476	atcc55737	wgs7	OK	322.531	367.995	0.190247	0.357855	0.6052	0.843704	no	Membrane-associated zinc metalloprotease
XLOC_001734	XLOC_001734	-	scf7180000000004|quiver:982645-985969	atcc55737	wgs7	OK	313.185	269.651	-0.215921	-0.369214	0.6061	0.844138	no	putative protease
XLOC_000281	XLOC_000281	-	scf7180000000004|quiver:684615-684786	atcc55737	wgs7	OK	18769.9	16405	-0.194283	-0.376773	0.60885	0.844195	no	hypothetical protein
XLOC_000548	XLOC_000548	-	scf7180000000004|quiver:1511599-1513431	atcc55737	wgs7	OK	434.518	500.583	0.204195	0.360806	0.60875	0.844195	no	Uroporphyrinogen-III methyltransferase (EC 2.1.1.107) / Uroporphyrinogen-III synthase (EC 4.2.1.75)
XLOC_000829	XLOC_000829	-	scf7180000000004|quiver:2281425-2283009	atcc55737	wgs7	OK	284.345	246.416	-0.206543	-0.368842	0.60755	0.844195	no	Xylulose kinase (EC 2.7.1.17)
XLOC_001601	XLOC_001601	-	scf7180000000004|quiver:692818-693154	atcc55737	wgs7	OK	385.693	447.101	0.213149	0.353845	0.60765	0.844195	no	hypothetical protein
XLOC_001858	XLOC_001858	-	scf7180000000004|quiver:1237051-1238049	atcc55737	wgs7	OK	1193.15	1024.51	-0.219844	-0.34068	0.6086	0.844195	no	LSU ribosomal protein L5p (L11e)
XLOC_001916	XLOC_001916	-	scf7180000000004|quiver:1365456-1367808	atcc55737	wgs7	OK	66.248	80.4975	0.281067	0.385226	0.60735	0.844195	no	Excinuclease ABC subunit A paralog of unknown function
XLOC_001979	XLOC_001979	-	scf7180000000004|quiver:1516766-1519486	atcc55737	wgs7	OK	275.615	329.605	0.258084	0.348354	0.6081	0.844195	no	Thiamin ABC transporter, ATPase component
XLOC_002663	XLOC_002663	-	scf7180000000004|quiver:3328148-3329228	atcc55737	wgs7	OK	1867.18	1554.28	-0.264622	-0.369754	0.60855	0.844195	no	Biotin synthase (EC 2.8.1.6)
XLOC_001449	XLOC_001449	-	scf7180000000004|quiver:156715-157513	atcc55737	wgs7	OK	315.086	275.421	-0.194106	-0.359417	0.61095	0.845296	no	putative metallo-beta-lactamase
XLOC_001522	XLOC_001522	-	scf7180000000004|quiver:510526-511330	atcc55737	wgs7	OK	501.968	442.284	-0.182621	-0.35109	0.6106	0.845296	no	PFIG00823557: AC2 (Proteasome assembly chaperone) family
XLOC_001563	XLOC_001563	-	scf7180000000004|quiver:626618-627716	atcc55737	wgs7	OK	223.729	255.655	0.192445	0.362817	0.611	0.845296	no	Cinnamyl alcohol dehydrogenase/reductase (EC 1.1.1.195) @ Alcohol dehydrogenase (EC 1.1.1.1)
XLOC_001742	XLOC_001742	-	scf7180000000004|quiver:992962-997029	atcc55737	wgs7	OK	411.688	503.988	0.291837	0.354223	0.61055	0.845296	no	putative poly(3-hydroxyalkanoate) depolymerase( EC:3.1.1.- )
XLOC_000224	XLOC_000224	-	scf7180000000004|quiver:524152-524578	atcc55737	wgs7	OK	1301.93	1138.42	-0.193622	-0.36431	0.6119	0.846071	no	putative ATP/GTP-binding protein
XLOC_000069	XLOC_000069	-	scf7180000000004|quiver:198067-199995	atcc55737	wgs7	OK	303.319	348.383	0.199839	0.354205	0.61275	0.846308	no	Oleate hydratase (EC 4.2.1.53)
XLOC_000179	XLOC_000179	-	scf7180000000004|quiver:428390-431445	atcc55737	wgs7	OK	666.753	764.097	0.196602	0.351134	0.61245	0.846308	no	Tryptophan synthase beta chain (EC 4.2.1.20)
XLOC_000652	XLOC_000652	-	scf7180000000004|quiver:1799538-1800789	atcc55737	wgs7	OK	261.685	297.482	0.184969	0.355575	0.6139	0.847303	no	conserved membrane protein, putative permease
XLOC_001797	XLOC_001797	-	scf7180000000004|quiver:1109565-1111200	atcc55737	wgs7	OK	248.185	283.244	0.190632	0.361216	0.61415	0.847303	no	O-succinylbenzoic acid--CoA ligase (EC 6.2.1.26)
XLOC_000082	XLOC_000082	-	scf7180000000004|quiver:221823-223981	atcc55737	wgs7	OK	1043.79	856.038	-0.28609	-0.239299	0.61505	0.847606	no	FIG005453: Putative DeoR-family transcriptional regulator
XLOC_001794	XLOC_001794	-	scf7180000000004|quiver:1101053-1101857	atcc55737	wgs7	OK	528.236	464.743	-0.184749	-0.349859	0.61475	0.847606	no	Hydroxymethylpyrimidine phosphate kinase ThiD (EC 2.7.4.7)
XLOC_001699	XLOC_001699	-	scf7180000000004|quiver:900848-902606	atcc55737	wgs7	OK	169.009	192.326	0.186459	0.35662	0.61695	0.849286	no	Prolyl-tRNA synthetase (EC 6.1.1.15), bacterial type
XLOC_001732	XLOC_001732	-	scf7180000000004|quiver:981458-982031	atcc55737	wgs7	OK	334.104	290.945	-0.199549	-0.345965	0.61685	0.849286	no	DNA topology modulation protein
XLOC_001669	XLOC_001669	-	scf7180000000004|quiver:850107-850641	atcc55737	wgs7	OK	143.129	165.71	0.211346	0.347128	0.61795	0.850193	no	16S rRNA processing protein RimM
XLOC_001135	XLOC_001135	-	scf7180000000004|quiver:3123427-3124036	atcc55737	wgs7	OK	232.133	267.718	0.205767	0.347136	0.61835	0.850274	no	putative two-component system response regulator
XLOC_002703	XLOC_002703	-	scf7180000000004|quiver:3424458-3426706	atcc55737	wgs7	OK	1629.47	1237.59	-0.396872	-0.356525	0.61915	0.850905	no	Dihydroxyacetone kinase, ATP-dependent (EC 2.7.1.29)
XLOC_000744	XLOC_000744	-	scf7180000000004|quiver:2058163-2058709	atcc55737	wgs7	OK	273.663	312.062	0.189436	0.353675	0.62	0.851546	no	Putative membrane protein
XLOC_001731	XLOC_001731	-	scf7180000000004|quiver:973387-974401	atcc55737	wgs7	OK	322.828	283.515	-0.187337	-0.346863	0.6203	0.851546	no	Heme O synthase, protoheme IX farnesyltransferase (EC 2.5.1.-) COX10-CtaB
XLOC_001043	XLOC_001043	-	scf7180000000004|quiver:2876747-2877482	atcc55737	wgs7	OK	291.303	253.66	-0.199621	-0.33532	0.6215	0.85254	no	FIG00944964: hypothetical protein
XLOC_001193	XLOC_001193	-	scf7180000000004|quiver:3282987-3283737	atcc55737	wgs7	OK	223.615	256.11	0.195748	0.349405	0.62205	0.85254	no	Lactam utilization protein LamB
XLOC_001206	XLOC_001206	-	scf7180000000004|quiver:3305812-3307287	atcc55737	wgs7	OK	973.308	852.642	-0.190956	-0.33982	0.6219	0.85254	no	FIG004853: possible toxin to DivIC
XLOC_002118	XLOC_002118	-	scf7180000000004|quiver:1856472-1859327	atcc55737	wgs7	OK	388.728	444.236	0.192566	0.0918866	0.6226	0.852825	no	Maltose phosphorylase (EC 2.4.1.8) / Trehalose phosphorylase (EC 2.4.1.64)
XLOC_001868	XLOC_001868	-	scf7180000000004|quiver:1251744-1253611	atcc55737	wgs7	OK	1422.63	1176.95	-0.273501	-0.337202	0.62335	0.853384	no	LSU ribosomal protein L23p (L23Ae)
XLOC_001553	XLOC_001553	-	scf7180000000004|quiver:614303-615395	atcc55737	wgs7	OK	324.247	286.315	-0.179492	-0.341336	0.6243	0.854215	no	putative membrane protein
XLOC_000800	XLOC_000800	-	scf7180000000004|quiver:2208206-2208776	atcc55737	wgs7	OK	382.702	335.264	-0.190925	-0.339481	0.62485	0.854499	no	FIG00945858: hypothetical protein
XLOC_001999	XLOC_001999	-	scf7180000000004|quiver:1559746-1560637	atcc55737	wgs7	OK	254.009	287.797	0.180172	0.334803	0.62585	0.855397	no	Beta-lactamase related protein
XLOC_000194	XLOC_000194	-	scf7180000000004|quiver:465227-466658	atcc55737	wgs7	OK	312.778	276.613	-0.177269	-0.333667	0.62685	0.855444	no	Threonine synthase (EC 4.2.3.1)
XLOC_000585	XLOC_000585	-	scf7180000000004|quiver:1626670-1628810	atcc55737	wgs7	OK	664.576	582.272	-0.190741	-0.341091	0.62715	0.855444	no	Oligopeptide transport system permease protein OppB (TC 3.A.1.5.1)
XLOC_000713	XLOC_000713	-	scf7180000000004|quiver:1972765-1973464	atcc55737	wgs7	OK	509.307	576.998	0.180028	0.343252	0.6274	0.855444	no	hypothetical protein
XLOC_001971	XLOC_001971	-	scf7180000000004|quiver:1493225-1495222	atcc55737	wgs7	OK	865.58	728.496	-0.248745	-0.333095	0.6276	0.855444	no	Pyrroline-5-carboxylate reductase (EC 1.5.1.2)
XLOC_002639	XLOC_002639	-	scf7180000000004|quiver:3250204-3250354	atcc55737	wgs7	OK	174.427	238.801	0.453188	0.35928	0.6275	0.855444	no	hypothetical protein
XLOC_000431	XLOC_000431	-	scf7180000000004|quiver:1107896-1109564	atcc55737	wgs7	OK	324.567	285.771	-0.183657	-0.340226	0.62935	0.856238	no	Phosphomannomutase (EC 5.4.2.8)
XLOC_000766	XLOC_000766	-	scf7180000000004|quiver:2105288-2106305	atcc55737	wgs7	OK	502.136	569.311	0.181138	0.339238	0.62905	0.856238	no	COG0385 sodium-dependent transporter
XLOC_002324	XLOC_002324	-	scf7180000000004|quiver:2433856-2434231	atcc55737	wgs7	OK	520.875	454.78	-0.195769	-0.339838	0.6297	0.856238	no	probable uroporphyrin-III c-methyltransferase (EC 2.1.1.107)
XLOC_002727	XLOC_002727	-	scf7180000000004|quiver:3498869-3503071	atcc55737	wgs7	OK	434.426	497.419	0.195352	0.334557	0.62985	0.856238	no	Lead, cadmium, zinc and mercury transporting ATPase (EC 3.6.3.3) (EC 3.6.3.5); Copper-translocating P-type ATPase (EC 3.6.3.4)
XLOC_002758	XLOC_002758	-	scf7180000000004|quiver:3595462-3598306	atcc55737	wgs7	OK	456.328	395.86	-0.205082	-0.330698	0.6299	0.856238	no	Predicted D-lactate dehydrogenase, Fe-S protein, FAD/FMN-containing
XLOC_001192	XLOC_001192	-	scf7180000000004|quiver:3280263-3280902	atcc55737	wgs7	OK	405.488	459.661	0.180911	0.334329	0.6312	0.857138	no	hypothetical protein
XLOC_002311	XLOC_002311	-	scf7180000000004|quiver:2397566-2400208	atcc55737	wgs7	OK	367.599	528.729	0.524396	0.232206	0.63125	0.857138	no	Transcriptional regulator, TetR family
XLOC_002771	XLOC_002771	-	scf7180000000004|quiver:3653538-3653859	atcc55737	wgs7	OK	245.531	210.608	-0.22135	-0.332609	0.63215	0.857893	no	putative integral membrane protein
XLOC_001609	XLOC_001609	-	scf7180000000004|quiver:732327-733396	atcc55737	wgs7	OK	663.338	581.427	-0.190147	-0.335914	0.633	0.858384	no	C-terminal domain of CinA type S
XLOC_001943	XLOC_001943	-	scf7180000000004|quiver:1425483-1425905	atcc55737	wgs7	OK	344.284	493.874	0.520545	0.311305	0.6332	0.858384	no	hypothetical protein
XLOC_002209	XLOC_002209	-	scf7180000000004|quiver:2121808-2123002	atcc55737	wgs7	OK	360.977	318.329	-0.181388	-0.337697	0.63585	0.861508	no	hypothetical protein
XLOC_001254	XLOC_001254	-	scf7180000000004|quiver:3391860-3392535	atcc55737	wgs7	OK	170.004	195.926	0.204741	0.339336	0.6372	0.862868	no	FIG00733751: hypothetical protein
XLOC_000545	XLOC_000545	-	scf7180000000004|quiver:1507710-1508793	atcc55737	wgs7	OK	530.324	442.085	-0.262553	-0.384557	0.63785	0.863279	no	Uroporphyrinogen III decarboxylase (EC 4.1.1.37)
XLOC_001201	XLOC_001201	-	scf7180000000004|quiver:3297534-3298751	atcc55737	wgs7	OK	736.652	653.593	-0.17259	-0.325693	0.64075	0.863324	no	LSU ribosomal protein L25p
XLOC_001262	XLOC_001262	-	scf7180000000004|quiver:3401643-3405734	atcc55737	wgs7	OK	962.726	810.4	-0.248491	-0.322188	0.64035	0.863324	no	Methylmalonyl-CoA mutase (EC 5.4.99.2)
XLOC_001628	XLOC_001628	-	scf7180000000004|quiver:775000-776514	atcc55737	wgs7	OK	829.209	720.765	-0.202207	-0.329745	0.63885	0.863324	no	Pyridoxine biosynthesis glutamine amidotransferase, glutaminase subunit (EC 2.4.2.-)
XLOC_001651	XLOC_001651	-	scf7180000000004|quiver:815906-816488	atcc55737	wgs7	OK	397.338	349.543	-0.184894	-0.32903	0.6403	0.863324	no	hypothetical protein
XLOC_001773	XLOC_001773	-	scf7180000000004|quiver:1061768-1063196	atcc55737	wgs7	OK	190.911	216.429	0.180995	0.333872	0.6393	0.863324	no	DNA polymerase IV (EC 2.7.7.7)
XLOC_001851	XLOC_001851	-	scf7180000000004|quiver:1229570-1232674	atcc55737	wgs7	OK	822.576	658.303	-0.321397	-0.275696	0.6383	0.863324	no	Oligopeptide transport system permease protein OppB (TC 3.A.1.5.1)
XLOC_001964	XLOC_001964	-	scf7180000000004|quiver:1478965-1480219	atcc55737	wgs7	OK	339.068	282.882	-0.261375	-0.374221	0.64	0.863324	no	FIG00545392: hypothetical protein
XLOC_002628	XLOC_002628	-	scf7180000000004|quiver:3215957-3217082	atcc55737	wgs7	OK	236.378	265.529	0.167779	0.317502	0.641	0.863324	no	Phosphoserine aminotransferase (EC 2.6.1.52)
XLOC_002721	XLOC_002721	-	scf7180000000004|quiver:3488797-3489103	atcc55737	wgs7	OK	295.652	342.723	0.213145	0.321639	0.63995	0.863324	no	HigA protein (antitoxin to HigB)
XLOC_000641	XLOC_000641	-	scf7180000000004|quiver:1771298-1771436	atcc55737	wgs7	OK	355.296	522.544	0.55653	0.348789	0.6419	0.864069	no	hypothetical protein
XLOC_001917	XLOC_001917	-	scf7180000000004|quiver:1370171-1371320	atcc55737	wgs7	OK	373.093	331.639	-0.169921	-0.323069	0.6423	0.864141	no	Predicted dehydrogenases and related proteins
XLOC_002182	XLOC_002182	-	scf7180000000004|quiver:2032754-2034299	atcc55737	wgs7	OK	441.43	386.646	-0.191171	-0.315286	0.64465	0.866835	no	Sucrose-6-phosphate hydrolase (EC 3.2.1.B3)
XLOC_000103	XLOC_000103	-	scf7180000000004|quiver:256015-257122	atcc55737	wgs7	OK	782.332	684.54	-0.192647	-0.320227	0.6463	0.866921	no	Peptide chain release factor 2
XLOC_000746	XLOC_000746	-	scf7180000000004|quiver:2060525-2061617	atcc55737	wgs7	OK	269.114	303.08	0.171479	0.324979	0.6468	0.866921	no	Rare lipoprotein A precursor
XLOC_000845	XLOC_000845	-	scf7180000000004|quiver:2312650-2312839	atcc55737	wgs7	OK	315.392	382.423	0.278024	0.330665	0.64665	0.866921	no	FIG00945875: hypothetical protein
XLOC_001780	XLOC_001780	-	scf7180000000004|quiver:1070302-1070617	atcc55737	wgs7	OK	3537.38	3104.28	-0.188423	-0.311826	0.64585	0.866921	no	ATP-dependent Clp protease adaptor protein ClpS
XLOC_002397	XLOC_002397	-	scf7180000000004|quiver:2617640-2619243	atcc55737	wgs7	OK	218.495	255.39	0.225103	0.314541	0.6452	0.866921	no	FIG00816859: hypothetical protein
XLOC_002673	XLOC_002673	-	scf7180000000004|quiver:3356304-3358692	atcc55737	wgs7	OK	115.852	137.94	0.251756	0.32468	0.64585	0.866921	no	ABC transporter, permease protein
XLOC_001756	XLOC_001756	-	scf7180000000004|quiver:1026906-1027485	atcc55737	wgs7	OK	410.575	361.369	-0.184174	-0.329006	0.6476	0.867526	no	DNA-3-methyladenine glycosylase (EC 3.2.2.20)
XLOC_000550	XLOC_000550	-	scf7180000000004|quiver:1514858-1515776	atcc55737	wgs7	OK	244.538	276.375	0.176566	0.31979	0.64835	0.868065	no	A/G-specific adenine glycosylase (EC 3.2.2.-)
XLOC_000643	XLOC_000643	-	scf7180000000004|quiver:1778187-1781523	atcc55737	wgs7	OK	300.469	379.8	0.338021	0.322417	0.64885	0.868268	no	putative efflux membrane protein
XLOC_002070	XLOC_002070	-	scf7180000000004|quiver:1747957-1750029	atcc55737	wgs7	OK	694.658	609.958	-0.187594	-0.317572	0.6497	0.868939	no	NADH-dependent dyhydrogenase
XLOC_002163	XLOC_002163	-	scf7180000000004|quiver:1984634-1985597	atcc55737	wgs7	OK	319.199	358.053	0.165715	0.322466	0.6507	0.86981	no	D-3-phosphoglycerate dehydrogenase (EC 1.1.1.95)
XLOC_001219	XLOC_001219	-	scf7180000000004|quiver:3329351-3329957	atcc55737	wgs7	OK	237.904	271.521	0.190684	0.31849	0.6523	0.871281	no	Predicted biotin repressor from TetR family
XLOC_002705	XLOC_002705	-	scf7180000000004|quiver:3450896-3451808	atcc55737	wgs7	OK	350.972	394.242	0.167724	0.314363	0.6525	0.871281	no	FIG01124115: hypothetical protein
XLOC_000078	XLOC_000078	-	scf7180000000004|quiver:216551-217478	atcc55737	wgs7	OK	139.179	157.992	0.182909	0.306608	0.65515	0.873482	no	Site-specific recombinase XerD
XLOC_000160	XLOC_000160	-	scf7180000000004|quiver:384563-385226	atcc55737	wgs7	OK	141.786	161.484	0.18768	0.301534	0.6554	0.873482	no	Probable peptidyl-prolyl cis-trans isomerase B (EC 5.2.1.8) (PPIase B) (Rotamase B)
XLOC_000575	XLOC_000575	-	scf7180000000004|quiver:1613248-1614184	atcc55737	wgs7	OK	371.106	415.317	0.16238	0.310155	0.65615	0.873482	no	putative secreted protein
XLOC_000893	XLOC_000893	-	scf7180000000004|quiver:2445549-2450814	atcc55737	wgs7	OK	115.654	141.093	0.286834	0.293669	0.65625	0.873482	no	FIG01043295: hypothetical protein
XLOC_000943	XLOC_000943	-	scf7180000000004|quiver:2603348-2603663	atcc55737	wgs7	OK	425.436	485.084	0.189292	0.311506	0.65455	0.873482	no	hypothetical protein
XLOC_001170	XLOC_001170	-	scf7180000000004|quiver:3232900-3234678	atcc55737	wgs7	OK	970.113	796.66	-0.28419	-0.311384	0.6558	0.873482	no	UTP--glucose-1-phosphate uridylyltransferase (EC 2.7.7.9)
XLOC_001481	XLOC_001481	-	scf7180000000004|quiver:286809-287715	atcc55737	wgs7	OK	221.993	196.85	-0.173413	-0.311522	0.65755	0.874411	no	hypothetical protein
XLOC_002482	XLOC_002482	-	scf7180000000004|quiver:2878742-2879204	atcc55737	wgs7	OK	625.608	557.014	-0.167543	-0.316355	0.65765	0.874411	no	Phospholipid-binding protein
XLOC_001463	XLOC_001463	-	scf7180000000004|quiver:192790-193366	atcc55737	wgs7	OK	207.101	234.527	0.17942	0.308348	0.6582	0.874676	no	GCN5-related N-acetyltransferase
XLOC_001492	XLOC_001492	-	scf7180000000004|quiver:337930-339250	atcc55737	wgs7	OK	261.513	293.15	0.164757	0.314448	0.6592	0.875538	no	FIG00945196: hypothetical protein
XLOC_000870	XLOC_000870	-	scf7180000000004|quiver:2373559-2374218	atcc55737	wgs7	OK	1555.17	1892.04	0.282863	0.308293	0.66055	0.875797	no	hypothetical protein
XLOC_000914	XLOC_000914	-	scf7180000000004|quiver:2536053-2537822	atcc55737	wgs7	OK	250.141	289.007	0.208364	0.310965	0.6598	0.875797	no	Transcriptional regulator, LacI family
XLOC_001048	XLOC_001048	-	scf7180000000004|quiver:2887894-2889376	atcc55737	wgs7	OK	382.973	433.776	0.179709	0.315996	0.66015	0.875797	no	hypothetical protein
XLOC_001778	XLOC_001778	-	scf7180000000004|quiver:1066882-1069544	atcc55737	wgs7	OK	1481.87	1205.68	-0.297574	-0.182216	0.6608	0.875797	no	hypothetical protein
XLOC_001828	XLOC_001828	-	scf7180000000004|quiver:1185658-1187225	atcc55737	wgs7	OK	579.486	655.381	0.17756	0.298845	0.66185	0.876723	no	TsaD/Kae1/Qri7 protein, required for threonylcarbamoyladenosine t(6)A37 formation in tRNA
XLOC_001543	XLOC_001543	-	scf7180000000004|quiver:583792-584575	atcc55737	wgs7	OK	240.392	212.802	-0.175881	-0.311253	0.6626	0.876784	no	Glycerophosphoryl diester phosphodiesterase (EC 3.1.4.46)
XLOC_001673	XLOC_001673	-	scf7180000000004|quiver:852938-854519	atcc55737	wgs7	OK	367.306	327.236	-0.166649	-0.306124	0.66255	0.876784	no	Signal recognition particle, subunit Ffh SRP54 (TC 3.A.5.1.1)
XLOC_000201	XLOC_000201	-	scf7180000000004|quiver:483612-484298	atcc55737	wgs7	OK	547.053	472.927	-0.210065	-0.306135	0.66675	0.877941	no	Secreted protein
XLOC_000412	XLOC_000412	-	scf7180000000004|quiver:1058561-1059407	atcc55737	wgs7	OK	374.909	336.342	-0.156611	-0.299669	0.66695	0.877941	no	Glutamine amidotransferase class-I
XLOC_000418	XLOC_000418	-	scf7180000000004|quiver:1075810-1075981	atcc55737	wgs7	OK	333.859	400.219	0.26155	0.30236	0.6646	0.877941	no	hypothetical protein
XLOC_000481	XLOC_000481	-	scf7180000000004|quiver:1328094-1328253	atcc55737	wgs7	OK	391.339	485.654	0.311509	0.299854	0.66645	0.877941	no	hypothetical protein
XLOC_000543	XLOC_000543	-	scf7180000000004|quiver:1498437-1499076	atcc55737	wgs7	OK	1761.4	1562.25	-0.173093	-0.291389	0.66765	0.877941	no	FIG00945628: hypothetical protein
XLOC_000594	XLOC_000594	-	scf7180000000004|quiver:1648780-1649026	atcc55737	wgs7	OK	418.133	477.876	0.192673	0.310493	0.6677	0.877941	no	hypothetical protein
XLOC_000659	XLOC_000659	-	scf7180000000004|quiver:1809291-1812689	atcc55737	wgs7	OK	440.164	379.678	-0.213266	-0.287432	0.66545	0.877941	no	FIG01122936: hypothetical protein
XLOC_000674	XLOC_000674	-	scf7180000000004|quiver:1861706-1861919	atcc55737	wgs7	OK	314.429	368.408	0.228568	0.304138	0.6643	0.877941	no	hypothetical protein
XLOC_001531	XLOC_001531	-	scf7180000000004|quiver:555510-555876	atcc55737	wgs7	OK	253.567	288.199	0.184698	0.301356	0.6648	0.877941	no	glyoxalase
XLOC_001817	XLOC_001817	-	scf7180000000004|quiver:1165208-1167307	atcc55737	wgs7	OK	479.105	419.003	-0.193381	-0.30153	0.6662	0.877941	no	regulatory protein, LuxR:Response regulator receiver
XLOC_002111	XLOC_002111	-	scf7180000000004|quiver:1847411-1847909	atcc55737	wgs7	OK	356.282	313.844	-0.182971	-0.295698	0.6666	0.877941	no	FIG01127017: hypothetical protein
XLOC_002418	XLOC_002418	-	scf7180000000004|quiver:2679058-2679972	atcc55737	wgs7	OK	145.684	75.8678	-0.941283	-0.456615	0.66755	0.877941	no	2'-5' RNA ligase
XLOC_000373	XLOC_000373	-	scf7180000000004|quiver:946343-947177	atcc55737	wgs7	OK	367.853	410.014	0.156545	0.30048	0.6691	0.878717	no	Cytochrome oxidase biogenesis protein Surf1, facilitates heme A insertion
XLOC_000958	XLOC_000958	-	scf7180000000004|quiver:2635332-2637821	atcc55737	wgs7	OK	1269.6	1112.42	-0.190667	-0.302436	0.6697	0.878717	no	FIG00945534: hypothetical protein
XLOC_001520	XLOC_001520	-	scf7180000000004|quiver:504609-504939	atcc55737	wgs7	OK	298.529	339.907	0.187269	0.298431	0.66875	0.878717	no	Programmed cell death toxin YdcE
XLOC_002181	XLOC_002181	-	scf7180000000004|quiver:2031847-2032627	atcc55737	wgs7	OK	444.214	398.769	-0.155702	-0.294399	0.6696	0.878717	no	putative secreted protein
XLOC_001155	XLOC_001155	-	scf7180000000004|quiver:3210988-3212486	atcc55737	wgs7	OK	928.154	790.12	-0.232292	-0.280678	0.6711	0.879166	no	Cold shock protein CspC
XLOC_001526	XLOC_001526	-	scf7180000000004|quiver:543856-544864	atcc55737	wgs7	OK	61.2954	72.405	0.240311	0.356356	0.67075	0.879166	no	Rossmann fold nucleotide-binding protein Smf possibly involved in DNA uptake
XLOC_002040	XLOC_002040	-	scf7180000000004|quiver:1651590-1651806	atcc55737	wgs7	OK	1220.57	1071.88	-0.187421	-0.301922	0.6709	0.879166	no	hypothetical protein
XLOC_000214	XLOC_000214	-	scf7180000000004|quiver:503909-504597	atcc55737	wgs7	OK	1523.09	1350.27	-0.173748	-0.297174	0.6729	0.880664	no	Prevent-host-death protein
XLOC_001860	XLOC_001860	-	scf7180000000004|quiver:1238698-1241185	atcc55737	wgs7	OK	82.8595	96.7701	0.223894	0.306529	0.67295	0.880664	no	Excinuclease ABC subunit A paralog of unknown function
XLOC_000425	XLOC_000425	-	scf7180000000004|quiver:1094957-1099105	atcc55737	wgs7	OK	375.246	442.606	0.238188	0.111078	0.67365	0.881117	no	Acetyl-coenzyme A carboxyl transferase alpha chain (EC 6.4.1.2) / Acetyl-coenzyme A carboxyl transferase beta chain (EC 6.4.1.2); Propionyl-CoA carboxylase beta chain (EC 6.4.1.3)
XLOC_000135	XLOC_000135	-	scf7180000000004|quiver:331392-332874	atcc55737	wgs7	OK	213.336	252.303	0.242029	0.291828	0.6758	0.88346	no	Serine phosphatase RsbU, regulator of sigma subunit
XLOC_001508	XLOC_001508	-	scf7180000000004|quiver:416127-416739	atcc55737	wgs7	OK	570.991	639.744	0.164027	0.301482	0.67615	0.88346	no	FIG00820558: hypothetical protein
XLOC_000960	XLOC_000960	-	scf7180000000004|quiver:2642472-2643888	atcc55737	wgs7	OK	498.477	447.643	-0.15518	-0.289126	0.67815	0.884546	no	FIG00945965: hypothetical protein
XLOC_001127	XLOC_001127	-	scf7180000000004|quiver:3107829-3108057	atcc55737	wgs7	OK	340.462	391.899	0.202987	0.30289	0.67815	0.884546	no	acetyltransferase, GNAT family
XLOC_001424	XLOC_001424	-	scf7180000000004|quiver:98124-98394	atcc55737	wgs7	OK	169.304	195.505	0.207586	0.290182	0.6784	0.884546	no	hypothetical protein
XLOC_002207	XLOC_002207	-	scf7180000000004|quiver:2116644-2117397	atcc55737	wgs7	OK	595.093	533.798	-0.156821	-0.292589	0.6782	0.884546	no	Glycerol uptake facilitator protein
XLOC_000110	XLOC_000110	-	scf7180000000004|quiver:265308-266739	atcc55737	wgs7	OK	256.576	230.861	-0.15236	-0.290093	0.68005	0.884644	no	Argininosuccinate lyase (EC 4.3.2.1)
XLOC_000381	XLOC_000381	-	scf7180000000004|quiver:964633-966157	atcc55737	wgs7	OK	329.893	368.441	0.159436	0.27968	0.6797	0.884644	no	Maltose/maltodextrin ABC transporter, permease protein MalF
XLOC_000775	XLOC_000775	-	scf7180000000004|quiver:2131732-2132446	atcc55737	wgs7	OK	313.536	349.165	0.155278	0.28526	0.6795	0.884644	no	Thioredoxin reductase (EC 1.8.1.9)
XLOC_002196	XLOC_002196	-	scf7180000000004|quiver:2078115-2078385	atcc55737	wgs7	OK	858.292	967.187	0.172327	0.283566	0.67985	0.884644	no	ACT domain protein
XLOC_002672	XLOC_002672	-	scf7180000000004|quiver:3355781-3356290	atcc55737	wgs7	OK	381.55	454.164	0.251343	0.287313	0.68025	0.884644	no	ABC transporter, ATP-binding protein
XLOC_000114	XLOC_000114	-	scf7180000000004|quiver:272936-273593	atcc55737	wgs7	OK	108.374	124.148	0.196048	0.271322	0.6824	0.884671	no	Competence protein F homolog, phosphoribosyltransferase domain; protein YhgH required for utilization of DNA as sole source of carbon and energy
XLOC_000219	XLOC_000219	-	scf7180000000004|quiver:511458-516577	atcc55737	wgs7	OK	393.853	447.95	0.185682	0.275335	0.68205	0.884671	no	5-methyltetrahydrofolate--homocysteine methyltransferase (EC 2.1.1.13)
XLOC_001073	XLOC_001073	-	scf7180000000004|quiver:2957536-2958220	atcc55737	wgs7	OK	128.87	109.184	-0.239156	-0.320583	0.68235	0.884671	no	Heat shock protein GrpE
XLOC_001838	XLOC_001838	-	scf7180000000004|quiver:1203766-1204177	atcc55737	wgs7	OK	375.954	424.816	0.176283	0.29134	0.68215	0.884671	no	POSSIBLE CONSERVED INTEGRAL MEMBRANE PROTEIN
XLOC_001966	XLOC_001966	-	scf7180000000004|quiver:1483291-1484841	atcc55737	wgs7	OK	662.497	588.861	-0.169987	-0.289286	0.68235	0.884671	no	putative RNA polymerase ECF-subfamily sigma factor
XLOC_002483	XLOC_002483	-	scf7180000000004|quiver:2879397-2879922	atcc55737	wgs7	OK	262.28	294.07	0.165053	0.286995	0.68105	0.884671	no	hypothetical protein
XLOC_001049	XLOC_001049	-	scf7180000000004|quiver:2890338-2892204	atcc55737	wgs7	OK	470.565	420.768	-0.161369	-0.286802	0.6845	0.885746	no	hypothetical protein
XLOC_002079	XLOC_002079	-	scf7180000000004|quiver:1771436-1772391	atcc55737	wgs7	OK	1059.47	1249.39	0.23788	0.25591	0.68465	0.885746	no	Permease of the drug/metabolite transporter (DMT) superfamily
XLOC_002191	XLOC_002191	-	scf7180000000004|quiver:2067914-2070562	atcc55737	wgs7	OK	499.325	576.958	0.208489	0.269242	0.6841	0.885746	no	hypothetical protein
XLOC_002283	XLOC_002283	-	scf7180000000004|quiver:2325273-2326174	atcc55737	wgs7	OK	685.465	575.05	-0.253396	-0.23918	0.6839	0.885746	no	FIG00946181: hypothetical protein
XLOC_000046	XLOC_000046	-	scf7180000000004|quiver:128804-130604	atcc55737	wgs7	OK	265.46	295.221	0.1533	0.281601	0.69195	0.886379	no	Translation elongation factor LepA
XLOC_000053	XLOC_000053	-	scf7180000000004|quiver:153258-154922	atcc55737	wgs7	OK	512.138	457.361	-0.163198	-0.2851	0.6862	0.886379	no	FIG01125565: hypothetical protein
XLOC_000144	XLOC_000144	-	scf7180000000004|quiver:351285-354023	atcc55737	wgs7	OK	162.265	187.704	0.210104	0.265727	0.69645	0.886379	no	Glycosyltransferase
XLOC_000246	XLOC_000246	-	scf7180000000004|quiver:569778-570663	atcc55737	wgs7	OK	91.1283	103.236	0.179975	0.282114	0.69175	0.886379	no	hypothetical protein
XLOC_000263	XLOC_000263	-	scf7180000000004|quiver:609030-611820	atcc55737	wgs7	OK	528.439	467.361	-0.1772	-0.263997	0.6909	0.886379	no	Beta-hexosaminidase (EC 3.2.1.52)
XLOC_000369	XLOC_000369	-	scf7180000000004|quiver:936289-937285	atcc55737	wgs7	OK	491.119	444.328	-0.144448	-0.278707	0.69735	0.886379	no	Sodium - Bile acid symporter
XLOC_000630	XLOC_000630	-	scf7180000000004|quiver:1744875-1746594	atcc55737	wgs7	OK	375.846	338.201	-0.152261	-0.277311	0.6881	0.886379	no	Dihydroxyacetone kinase, ATP-dependent (EC 2.7.1.29)
XLOC_000697	XLOC_000697	-	scf7180000000004|quiver:1931595-1931958	atcc55737	wgs7	OK	343.931	385.764	0.165599	0.269317	0.6886	0.886379	no	Permease of the drug/metabolite transporter (DMT) superfamily
XLOC_000714	XLOC_000714	-	scf7180000000004|quiver:1973650-1974904	atcc55737	wgs7	OK	319.88	353.635	0.144733	0.273638	0.6986	0.886379	no	Ferredoxin reductase
XLOC_000728	XLOC_000728	-	scf7180000000004|quiver:2020441-2022504	atcc55737	wgs7	OK	531.404	475.084	-0.161624	-0.275928	0.6981	0.886379	no	Aminodeoxychorismate lyase (EC 4.1.3.38)
XLOC_000872	XLOC_000872	-	scf7180000000004|quiver:2376665-2376899	atcc55737	wgs7	OK	331.004	376.562	0.186037	0.284248	0.69865	0.886379	no	thiamine biosynthesis protein ThiS
XLOC_000991	XLOC_000991	-	scf7180000000004|quiver:2727374-2729063	atcc55737	wgs7	OK	478.489	430.639	-0.152008	-0.273712	0.69755	0.886379	no	L-lactate permease
XLOC_001055	XLOC_001055	-	scf7180000000004|quiver:2913379-2914306	atcc55737	wgs7	OK	300.732	334.425	0.153202	0.284029	0.6889	0.886379	no	regulatory protein, LacI
XLOC_001109	XLOC_001109	-	scf7180000000004|quiver:3060530-3061952	atcc55737	wgs7	OK	630.108	714.762	0.181865	0.269221	0.69175	0.886379	no	Methylmalonyl-CoA:Pyruvate transcarboxylase 5S subunit (EC 2.1.3.1)
XLOC_001318	XLOC_001318	-	scf7180000000004|quiver:3549131-3549797	atcc55737	wgs7	OK	210.965	235.785	0.160472	0.271892	0.694	0.886379	no	putative hydrolase
XLOC_001460	XLOC_001460	-	scf7180000000004|quiver:179788-184891	atcc55737	wgs7	OK	318.107	228.59	-0.476746	-0.259778	0.69765	0.886379	no	hypothetical protein
XLOC_001504	XLOC_001504	-	scf7180000000004|quiver:396291-406845	atcc55737	wgs7	OK	778.524	469.848	-0.728547	-0.330207	0.69755	0.886379	no	PTS system, beta-glucoside-specific IIB component (EC 2.7.1.69) / PTS system, beta-glucoside-specific IIC component / PTS system, beta-glucoside-specific IIA component
XLOC_001507	XLOC_001507	-	scf7180000000004|quiver:413043-416121	atcc55737	wgs7	OK	223.462	281.898	0.33514	0.268501	0.6929	0.886379	no	ABC transporter related
XLOC_001510	XLOC_001510	-	scf7180000000004|quiver:421709-422354	atcc55737	wgs7	OK	270.67	300.416	0.150424	0.267386	0.6973	0.886379	no	FIG00945667: hypothetical protein
XLOC_001657	XLOC_001657	-	scf7180000000004|quiver:825867-826881	atcc55737	wgs7	OK	227.876	252.154	0.146054	0.267437	0.69685	0.886379	no	LacI-type transcriptional regulator
XLOC_001692	XLOC_001692	-	scf7180000000004|quiver:883430-884309	atcc55737	wgs7	OK	281.019	252.826	-0.152519	-0.275767	0.6914	0.886379	no	tRNA pseudouridine synthase B (EC 4.2.1.70)
XLOC_001777	XLOC_001777	-	scf7180000000004|quiver:1066001-1066862	atcc55737	wgs7	OK	476.414	431.939	-0.141386	-0.27158	0.69855	0.886379	no	Glutamate racemase (EC 5.1.1.3)
XLOC_001825	XLOC_001825	-	scf7180000000004|quiver:1179726-1180926	atcc55737	wgs7	OK	243.595	271.096	0.154317	0.28548	0.6874	0.886379	no	FIG00945369: hypothetical protein
XLOC_001842	XLOC_001842	-	scf7180000000004|quiver:1218505-1219531	atcc55737	wgs7	OK	320.172	354.866	0.148425	0.264011	0.69795	0.886379	no	DNA-directed RNA polymerase alpha subunit (EC 2.7.7.6)
XLOC_001849	XLOC_001849	-	scf7180000000004|quiver:1223979-1226710	atcc55737	wgs7	OK	1782.9	1545.21	-0.20642	-0.265581	0.6944	0.886379	no	Methionine aminopeptidase (EC 3.4.11.18)
XLOC_001867	XLOC_001867	-	scf7180000000004|quiver:1250874-1251711	atcc55737	wgs7	OK	318.679	287.828	-0.146898	-0.276462	0.68955	0.886379	no	LSU ribosomal protein L2p (L8e)
XLOC_001908	XLOC_001908	-	scf7180000000004|quiver:1336177-1337056	atcc55737	wgs7	OK	280.982	311.907	0.150636	0.273204	0.6931	0.886379	no	1,4-dihydroxy-2-naphthoate polyprenyltransferase (EC 2.5.1.74)
XLOC_001972	XLOC_001972	-	scf7180000000004|quiver:1495278-1497479	atcc55737	wgs7	OK	743.913	669.258	-0.152572	-0.272295	0.6964	0.886379	no	conserved protein, putative protease
XLOC_002121	XLOC_002121	-	scf7180000000004|quiver:1865212-1866321	atcc55737	wgs7	OK	3575.04	2488.17	-0.522875	-0.29301	0.6975	0.886379	no	Mrr restriction system protein
XLOC_002140	XLOC_002140	-	scf7180000000004|quiver:1925628-1926705	atcc55737	wgs7	OK	314.809	349.927	0.152577	0.283451	0.68925	0.886379	no	D-3-phosphoglycerate dehydrogenase (EC 1.1.1.95)
XLOC_002147	XLOC_002147	-	scf7180000000004|quiver:1951841-1952213	atcc55737	wgs7	OK	342.548	303.821	-0.173086	-0.271024	0.69465	0.886379	no	hypothetical protein
XLOC_002256	XLOC_002256	-	scf7180000000004|quiver:2216923-2218015	atcc55737	wgs7	OK	395.043	439.125	0.152624	0.27795	0.69735	0.886379	no	Inner membrane protein translocase component YidC, long form
XLOC_002456	XLOC_002456	-	scf7180000000004|quiver:2801834-2802926	atcc55737	wgs7	OK	310.388	344.059	0.148585	0.28466	0.69795	0.886379	no	Cell envelope-associated transcriptional attenuator LytR-CpsA-Psr, subfamily A1 (as in PMID19099556)
XLOC_002476	XLOC_002476	-	scf7180000000004|quiver:2868965-2870356	atcc55737	wgs7	OK	274.877	227.981	-0.269877	-0.289704	0.69295	0.886379	no	LysR family transcriptional regulator Bsu YybE
XLOC_002479	XLOC_002479	-	scf7180000000004|quiver:2875494-2876355	atcc55737	wgs7	OK	264.971	292.618	0.14318	0.279089	0.69235	0.886379	no	possible oxidoreductase of the aldo/keto reductase family
XLOC_002575	XLOC_002575	-	scf7180000000004|quiver:3124054-3124942	atcc55737	wgs7	OK	206.452	228.792	0.148229	0.271893	0.6981	0.886379	no	Non functional Dihydropteroate synthase 2
XLOC_002608	XLOC_002608	-	scf7180000000004|quiver:3189118-3189262	atcc55737	wgs7	OK	219.304	283.801	0.371948	0.324239	0.6884	0.886379	no	hypothetical protein
XLOC_002680	XLOC_002680	-	scf7180000000004|quiver:3372337-3373926	atcc55737	wgs7	OK	415.774	459.773	0.145122	0.267494	0.6933	0.886379	no	hypothetical protein
XLOC_001988	XLOC_001988	-	scf7180000000004|quiver:1540536-1540965	atcc55737	wgs7	OK	459.978	512.761	0.156722	0.272534	0.6991	0.886499	no	FIG027937: secreted protein
XLOC_002702	XLOC_002702	-	scf7180000000004|quiver:3423206-3424274	atcc55737	wgs7	OK	236.93	213.358	-0.151184	-0.269694	0.70025	0.887505	no	Alcohol dehydrogenase GroES-like
XLOC_000125	XLOC_000125	-	scf7180000000004|quiver:306211-307168	atcc55737	wgs7	OK	147.148	128.11	-0.199882	-0.304047	0.70205	0.888432	no	hypothetical protein
XLOC_002019	XLOC_002019	-	scf7180000000004|quiver:1600395-1600662	atcc55737	wgs7	OK	270.076	306.842	0.18413	0.26542	0.70205	0.888432	no	FIG00946078: hypothetical protein
XLOC_002448	XLOC_002448	-	scf7180000000004|quiver:2784485-2789273	atcc55737	wgs7	OK	2544.34	2138.09	-0.250972	-0.252127	0.70155	0.888432	no	Cell division protein FtsI [Peptidoglycan synthetase] (EC 2.4.1.129)
XLOC_000315	XLOC_000315	-	scf7180000000004|quiver:764603-765551	atcc55737	wgs7	OK	370.211	428.177	0.20986	0.295605	0.70375	0.890131	no	probable exported protease [EC:3.4.-.-]
XLOC_002286	XLOC_002286	-	scf7180000000004|quiver:2330814-2331474	atcc55737	wgs7	OK	503.942	457.645	-0.139028	-0.267325	0.70415	0.890186	no	DNA-binding response regulator, LuxR family
XLOC_000169	XLOC_000169	-	scf7180000000004|quiver:409343-410480	atcc55737	wgs7	OK	102.961	115.198	0.162017	0.256597	0.70505	0.890872	no	Cysteine desulfurase (EC 2.8.1.7)
XLOC_002031	XLOC_002031	-	scf7180000000004|quiver:1628970-1630080	atcc55737	wgs7	OK	348.409	315.798	-0.141778	-0.261537	0.70565	0.891178	no	hypothetical protein
XLOC_002183	XLOC_002183	-	scf7180000000004|quiver:2035576-2036138	atcc55737	wgs7	OK	2431.73	2188.54	-0.152019	-0.260854	0.70635	0.89161	no	Programmed cell death toxin YdcE
XLOC_002132	XLOC_002132	-	scf7180000000004|quiver:1904866-1905007	atcc55737	wgs7	OK	733.286	912.685	0.315741	0.255189	0.70675	0.891664	no	hypothetical protein
XLOC_000901	XLOC_000901	-	scf7180000000004|quiver:2483162-2495535	atcc55737	wgs7	OK	3063.88	2148.05	-0.512334	-0.217282	0.70785	0.8926	no	hypothetical protein
XLOC_002216	XLOC_002216	-	scf7180000000004|quiver:2133696-2134620	atcc55737	wgs7	OK	371.016	407.597	0.135661	0.261238	0.70825	0.892653	no	Similar to ribosomal large subunit pseudouridine synthase D, type RluD4
XLOC_001751	XLOC_001751	-	scf7180000000004|quiver:1020430-1022119	atcc55737	wgs7	OK	292.426	322.916	0.143089	0.256874	0.7089	0.893021	no	ABC transporter ATP-binding protein
XLOC_001710	XLOC_001710	-	scf7180000000004|quiver:917548-918106	atcc55737	wgs7	OK	598.45	544.39	-0.136589	-0.259399	0.70965	0.89344	no	Ribosome recycling factor
XLOC_002160	XLOC_002160	-	scf7180000000004|quiver:1978307-1978555	atcc55737	wgs7	OK	670.082	493.522	-0.441225	-0.269551	0.70995	0.89344	no	hypothetical protein
XLOC_000138	XLOC_000138	-	scf7180000000004|quiver:343509-344418	atcc55737	wgs7	OK	366.359	332.898	-0.138178	-0.265216	0.71215	0.893953	no	Homoserine kinase (EC 2.7.1.39)
XLOC_000740	XLOC_000740	-	scf7180000000004|quiver:2052602-2053538	atcc55737	wgs7	OK	317.933	286.037	-0.152519	-0.26416	0.7109	0.893953	no	Lysophospholipase (EC 3.1.1.5); Monoglyceride lipase (EC 3.1.1.23); putative
XLOC_001070	XLOC_001070	-	scf7180000000004|quiver:2949334-2950075	atcc55737	wgs7	OK	377.647	330.217	-0.193624	-0.286087	0.71195	0.893953	no	putative glycosyl hydrolase
XLOC_001484	XLOC_001484	-	scf7180000000004|quiver:307924-309319	atcc55737	wgs7	OK	438.748	399.201	-0.136277	-0.250894	0.712	0.893953	no	Uncharacterized protein SCO5199
XLOC_001863	XLOC_001863	-	scf7180000000004|quiver:1248340-1249271	atcc55737	wgs7	OK	1620.49	1430.95	-0.179454	-0.252457	0.71155	0.893953	no	SSU ribosomal protein S17p (S11e)
XLOC_000965	XLOC_000965	-	scf7180000000004|quiver:2658231-2659533	atcc55737	wgs7	OK	413.784	457.013	0.143356	0.260044	0.7129	0.894444	no	UDP-N-acetyl-D-mannosaminuronic acid dehydrogenase
XLOC_000442	XLOC_000442	-	scf7180000000004|quiver:1137180-1138047	atcc55737	wgs7	OK	342.985	375.731	0.131554	0.250084	0.7156	0.894679	no	Formyltetrahydrofolate deformylase (EC 3.5.1.10)
XLOC_001353	XLOC_001353	-	scf7180000000004|quiver:3623621-3627232	atcc55737	wgs7	OK	277.993	255.263	-0.123067	-0.15057	0.7135	0.894679	no	FIG092679: Fe-S oxidoreductase
XLOC_002239	XLOC_002239	-	scf7180000000004|quiver:2183570-2184554	atcc55737	wgs7	OK	244.759	269.887	0.140997	0.255107	0.71525	0.894679	no	transcriptional regulator, LacI family
XLOC_002357	XLOC_002357	-	scf7180000000004|quiver:2516090-2517173	atcc55737	wgs7	OK	632.82	1295.91	1.0341	0.196095	0.7143	0.894679	no	hypothetical protein
XLOC_002406	XLOC_002406	-	scf7180000000004|quiver:2650241-2652320	atcc55737	wgs7	OK	241.344	209.02	-0.207448	-0.275826	0.71515	0.894679	no	PTS system, fructose-specific IIA component (EC 2.7.1.69) / PTS system, fructose-specific IIB component (EC 2.7.1.69) / PTS system, fructose-specific IIC component (EC 2.7.1.69)
XLOC_002477	XLOC_002477	-	scf7180000000004|quiver:2870358-2871654	atcc55737	wgs7	OK	152.234	174.219	0.194609	0.309971	0.71525	0.894679	no	Arsenic efflux pump protein
XLOC_002650	XLOC_002650	-	scf7180000000004|quiver:3280951-3281158	atcc55737	wgs7	OK	309.926	356.571	0.202264	0.286226	0.7149	0.894679	no	hypothetical protein
XLOC_000494	XLOC_000494	-	scf7180000000004|quiver:1359512-1360124	atcc55737	wgs7	OK	429.731	471.027	0.132375	0.252858	0.71645	0.895293	no	Transcriptional regulator, PadR family
XLOC_001494	XLOC_001494	-	scf7180000000004|quiver:340465-343508	atcc55737	wgs7	OK	233.889	139.038	-0.750349	-0.0882474	0.717	0.895532	no	tRNA-Arg-CCG
XLOC_001603	XLOC_001603	-	scf7180000000004|quiver:724902-726378	atcc55737	wgs7	OK	300.578	274.106	-0.133004	-0.251893	0.71805	0.895871	no	tRNA-i(6)A37 methylthiotransferase
XLOC_001716	XLOC_001716	-	scf7180000000004|quiver:937286-938597	atcc55737	wgs7	OK	299.719	273.386	-0.132673	-0.256042	0.71835	0.895871	no	Putative stomatin/prohibitin-family membrane protease subunit YbbK
XLOC_001931	XLOC_001931	-	scf7180000000004|quiver:1396807-1398085	atcc55737	wgs7	OK	174.308	192.812	0.145552	0.243253	0.71835	0.895871	no	FIG00945490: hypothetical protein
XLOC_000065	XLOC_000065	-	scf7180000000004|quiver:191125-191938	atcc55737	wgs7	OK	409.488	373.155	-0.134045	-0.251521	0.72235	0.896228	no	hypothetical protein
XLOC_000970	XLOC_000970	-	scf7180000000004|quiver:2668205-2669702	atcc55737	wgs7	OK	118.755	170.637	0.522943	0.4585	0.7224	0.896228	no	hypothetical protein
XLOC_001101	XLOC_001101	-	scf7180000000004|quiver:3034557-3035361	atcc55737	wgs7	OK	375.524	342.664	-0.132111	-0.255102	0.7202	0.896228	no	LemA protein
XLOC_001491	XLOC_001491	-	scf7180000000004|quiver:334065-337821	atcc55737	wgs7	OK	278.494	249.516	-0.158518	-0.25726	0.72285	0.896228	no	Dihydrolipoamide succinyltransferase component (E2) of 2-oxoglutarate dehydrogenase complex (EC 2.3.1.61) / 2-oxoglutarate dehydrogenase E1 component (EC 1.2.4.2)
XLOC_001578	XLOC_001578	-	scf7180000000004|quiver:648839-649342	atcc55737	wgs7	OK	603.584	522.969	-0.206829	-0.26004	0.721	0.896228	no	FIG00945091: hypothetical protein
XLOC_001684	XLOC_001684	-	scf7180000000004|quiver:869259-872017	atcc55737	wgs7	OK	226.425	204.135	-0.149514	-0.248897	0.7203	0.896228	no	ATP-dependent DNA helicase RecG (EC 3.6.1.-)
XLOC_001891	XLOC_001891	-	scf7180000000004|quiver:1286830-1287787	atcc55737	wgs7	OK	297.021	324.864	0.129269	0.245535	0.7204	0.896228	no	3-hydroxyisobutyryl-CoA hydrolase (EC 3.1.2.4)
XLOC_001944	XLOC_001944	-	scf7180000000004|quiver:1426325-1427612	atcc55737	wgs7	OK	664.344	601.007	-0.144547	-0.242428	0.72295	0.896228	no	Adenylosuccinate synthetase (EC 6.3.4.4)
XLOC_002048	XLOC_002048	-	scf7180000000004|quiver:1665792-1666474	atcc55737	wgs7	OK	826.611	943.014	0.19007	0.251226	0.71915	0.896228	no	hypothetical protein
XLOC_002325	XLOC_002325	-	scf7180000000004|quiver:2434253-2434643	atcc55737	wgs7	OK	280.469	250.646	-0.162191	-0.259599	0.7223	0.896228	no	hypothetical protein
XLOC_002514	XLOC_002514	-	scf7180000000004|quiver:2950075-2950744	atcc55737	wgs7	OK	329.68	300.062	-0.135807	-0.251758	0.7219	0.896228	no	Deoxyribose-phosphate aldolase (EC 4.1.2.4)
XLOC_002670	XLOC_002670	-	scf7180000000004|quiver:3350487-3352004	atcc55737	wgs7	OK	656.742	545.783	-0.267001	-0.235199	0.72235	0.896228	no	Exodeoxyribonuclease VII small subunit (EC 3.1.11.6)
XLOC_001111	XLOC_001111	-	scf7180000000004|quiver:3063554-3063800	atcc55737	wgs7	OK	730.741	660.056	-0.146771	-0.243691	0.72465	0.897876	no	Clusters with Methylmalonyl-CoA carboxyltransferase (EC 2.1.3.1)
XLOC_002560	XLOC_002560	-	scf7180000000004|quiver:3085515-3086982	atcc55737	wgs7	OK	335.506	305.375	-0.135757	-0.252156	0.725	0.897876	no	Serine hydroxymethyltransferase (EC 2.1.2.1)
XLOC_001039	XLOC_001039	-	scf7180000000004|quiver:2868965-2870356	atcc55737	wgs7	OK	241.143	270.613	0.166346	0.243899	0.7254	0.897926	no	LysR family transcriptional regulator Bsu YybE
XLOC_001941	XLOC_001941	-	scf7180000000004|quiver:1422454-1423888	atcc55737	wgs7	OK	338.959	370.848	0.12972	0.239825	0.72765	0.900264	no	Adenylosuccinate lyase (EC 4.3.2.2)
XLOC_001808	XLOC_001808	-	scf7180000000004|quiver:1143466-1145017	atcc55737	wgs7	OK	240.017	262.654	0.13003	0.246804	0.7282	0.900497	no	IMP cyclohydrolase (EC 3.5.4.10) / Phosphoribosylaminoimidazolecarboxamide formyltransferase (EC 2.1.2.3)
XLOC_001007	XLOC_001007	-	scf7180000000004|quiver:2776969-2777695	atcc55737	wgs7	OK	194.047	215.032	0.148147	0.240101	0.7312	0.903311	no	Hydantoin racemase (EC 5.1.99.-)
XLOC_002511	XLOC_002511	-	scf7180000000004|quiver:2940171-2941874	atcc55737	wgs7	OK	523.188	573.495	0.13245	0.23904	0.7312	0.903311	no	Aldose 1-epimerase
XLOC_000063	XLOC_000063	-	scf7180000000004|quiver:188600-189557	atcc55737	wgs7	OK	390.601	427.111	0.128915	0.230382	0.7359	0.905081	no	Glutamine ABC transporter, periplasmic glutamine-binding protein (TC 3.A.1.3.2)
XLOC_000649	XLOC_000649	-	scf7180000000004|quiver:1795067-1795331	atcc55737	wgs7	OK	474.616	529.586	0.158102	0.248337	0.735	0.905081	no	hypothetical protein
XLOC_000926	XLOC_000926	-	scf7180000000004|quiver:2576782-2577130	atcc55737	wgs7	OK	345.738	383.099	0.148038	0.236398	0.7354	0.905081	no	Arsenical resistance operon repressor
XLOC_001036	XLOC_001036	-	scf7180000000004|quiver:2855650-2858977	atcc55737	wgs7	OK	129.841	148.75	0.196149	0.222814	0.7348	0.905081	no	Isoleucyl-tRNA synthetase (EC 6.1.1.5)
XLOC_001085	XLOC_001085	-	scf7180000000004|quiver:2979962-2981782	atcc55737	wgs7	OK	533.309	591.387	0.149129	0.253981	0.7347	0.905081	no	Glycerol-3-phosphate ABC transporter, permease protein UgpA (TC 3.A.1.1.3)
XLOC_001558	XLOC_001558	-	scf7180000000004|quiver:618474-619543	atcc55737	wgs7	OK	483.486	544.117	0.170443	0.23229	0.73405	0.905081	no	Division initiation protein
XLOC_001752	XLOC_001752	-	scf7180000000004|quiver:1022287-1022803	atcc55737	wgs7	OK	231.395	255.14	0.140935	0.238267	0.7356	0.905081	no	Single-stranded DNA-binding protein
XLOC_001906	XLOC_001906	-	scf7180000000004|quiver:1328838-1331225	atcc55737	wgs7	OK	922.807	834.576	-0.144987	-0.235129	0.7335	0.905081	no	FIG00945424: hypothetical protein
XLOC_002434	XLOC_002434	-	scf7180000000004|quiver:2742678-2743182	atcc55737	wgs7	OK	351.381	319.205	-0.13855	-0.234884	0.73525	0.905081	no	flavin reductase domain protein, FMN-binding
XLOC_001158	XLOC_001158	-	scf7180000000004|quiver:3215015-3215954	atcc55737	wgs7	OK	304.64	279.32	-0.125187	-0.239871	0.73665	0.905556	no	hypothetical protein
XLOC_001805	XLOC_001805	-	scf7180000000004|quiver:1134755-1137008	atcc55737	wgs7	OK	309.702	338.889	0.129936	0.233125	0.7376	0.906277	no	Isocitrate dehydrogenase [NADP] (EC 1.1.1.42); Monomeric isocitrate dehydrogenase [NADP] (EC 1.1.1.42)
XLOC_002361	XLOC_002361	-	scf7180000000004|quiver:2528987-2531694	atcc55737	wgs7	OK	1372.39	1528.94	0.155843	0.224542	0.73805	0.906384	no	O-succinylbenzoate synthase (EC 4.2.1.113)
XLOC_000946	XLOC_000946	-	scf7180000000004|quiver:2606265-2608348	atcc55737	wgs7	OK	253.635	287.696	0.181787	0.234122	0.73935	0.907533	no	Hydrolase (HAD superfamily)
XLOC_000137	XLOC_000137	-	scf7180000000004|quiver:340465-343508	atcc55737	wgs7	OK	677.01	617.218	-0.133397	-0.228761	0.74135	0.908952	no	tRNA-Arg-CCG
XLOC_000440	XLOC_000440	-	scf7180000000004|quiver:1121103-1121706	atcc55737	wgs7	OK	301.751	276.155	-0.12788	-0.227869	0.74145	0.908952	no	putative ATP-binding protein
XLOC_001629	XLOC_001629	-	scf7180000000004|quiver:776599-778574	atcc55737	wgs7	OK	314.486	361.823	0.202288	0.215466	0.7416	0.908952	no	Predicted transcriptional regulator of pyridoxine metabolism
XLOC_000468	XLOC_000468	-	scf7180000000004|quiver:1219534-1220744	atcc55737	wgs7	OK	315.37	559.445	0.826952	0.339408	0.7441	0.90978	no	hypothetical protein
XLOC_000574	XLOC_000574	-	scf7180000000004|quiver:1610856-1613226	atcc55737	wgs7	OK	403.141	444.315	0.140298	0.227588	0.74405	0.90978	no	Multimodular transpeptidase-transglycosylase (EC 2.4.1.129) (EC 3.4.-.-)
XLOC_001437	XLOC_001437	-	scf7180000000004|quiver:115525-116081	atcc55737	wgs7	OK	247.722	290.634	0.23048	0.232287	0.74305	0.90978	no	hypothetical protein
XLOC_002120	XLOC_002120	-	scf7180000000004|quiver:1861941-1862592	atcc55737	wgs7	OK	333.588	364.509	0.127887	0.231011	0.7438	0.90978	no	hypothetical protein
XLOC_002262	XLOC_002262	-	scf7180000000004|quiver:2248534-2249217	atcc55737	wgs7	OK	586.208	658.159	0.167022	0.237483	0.74405	0.90978	no	hypothetical protein
XLOC_000080	XLOC_000080	-	scf7180000000004|quiver:218858-219602	atcc55737	wgs7	OK	286.237	263.407	-0.119917	-0.226553	0.749	0.909793	no	Ribosomal large subunit pseudouridine synthase B (EC 4.2.1.70)
XLOC_000100	XLOC_000100	-	scf7180000000004|quiver:248317-249481	atcc55737	wgs7	OK	269.744	248.628	-0.117604	-0.226217	0.74715	0.909793	no	D-alanine--D-alanine ligase (EC 6.3.2.4)
XLOC_000327	XLOC_000327	-	scf7180000000004|quiver:792355-797511	atcc55737	wgs7	OK	43.387	66.3799	0.613481	0.255318	0.74985	0.909793	no	hypothetical protein
XLOC_000344	XLOC_000344	-	scf7180000000004|quiver:863378-863585	atcc55737	wgs7	OK	143.007	121.384	-0.236506	-0.234846	0.74995	0.909793	no	hypothetical protein
XLOC_000382	XLOC_000382	-	scf7180000000004|quiver:966158-967064	atcc55737	wgs7	OK	415.319	381.302	-0.123286	-0.223621	0.7479	0.909793	no	Maltose/maltodextrin ABC transporter, permease protein MalG
XLOC_000647	XLOC_000647	-	scf7180000000004|quiver:1787970-1790661	atcc55737	wgs7	OK	399.059	445.156	0.15771	0.229572	0.74905	0.909793	no	cell envelope-related function transcriptional attenuator, LytR/CpsA family
XLOC_000702	XLOC_000702	-	scf7180000000004|quiver:1946383-1947790	atcc55737	wgs7	OK	122.291	137.461	0.168704	0.23987	0.74945	0.909793	no	putative membrane protein
XLOC_001034	XLOC_001034	-	scf7180000000004|quiver:2851968-2853588	atcc55737	wgs7	OK	97.96	110.351	0.17184	0.237845	0.7483	0.909793	no	hypothetical protein
XLOC_001181	XLOC_001181	-	scf7180000000004|quiver:3255863-3257027	atcc55737	wgs7	OK	219.711	239.044	0.121665	0.222815	0.74515	0.909793	no	HNH endonuclease
XLOC_001221	XLOC_001221	-	scf7180000000004|quiver:3330644-3331907	atcc55737	wgs7	OK	471.762	432.668	-0.124799	-0.224904	0.74895	0.909793	no	Tyrosyl-tRNA synthetase (EC 6.1.1.1)
XLOC_001277	XLOC_001277	-	scf7180000000004|quiver:3442425-3443871	atcc55737	wgs7	OK	277.586	300.658	0.115189	0.219993	0.74645	0.909793	no	NAD(P) transhydrogenase alpha subunit (EC 1.6.1.2)
XLOC_001719	XLOC_001719	-	scf7180000000004|quiver:940081-941936	atcc55737	wgs7	OK	231.765	209.347	-0.146766	-0.217619	0.7479	0.909793	no	1-deoxy-D-xylulose 5-phosphate reductoisomerase (EC 1.1.1.267)
XLOC_002057	XLOC_002057	-	scf7180000000004|quiver:1690996-1691197	atcc55737	wgs7	OK	587.709	526.081	-0.159816	-0.224715	0.74775	0.909793	no	hypothetical protein
XLOC_002423	XLOC_002423	-	scf7180000000004|quiver:2695806-2696802	atcc55737	wgs7	OK	139.973	124.681	-0.166903	-0.261592	0.74775	0.909793	no	hypothetical protein
XLOC_002545	XLOC_002545	-	scf7180000000004|quiver:3056784-3057549	atcc55737	wgs7	OK	719.22	660.544	-0.122778	-0.227901	0.74565	0.909793	no	DedA protein
XLOC_002669	XLOC_002669	-	scf7180000000004|quiver:3346759-3347542	atcc55737	wgs7	OK	287.24	312.108	0.119788	0.225354	0.74965	0.909793	no	Undecaprenyl diphosphate synthase (EC 2.5.1.31)
XLOC_002489	XLOC_002489	-	scf7180000000004|quiver:2893325-2895325	atcc55737	wgs7	OK	551.361	610.395	0.146746	0.209231	0.75125	0.910927	no	membrane-flanked domain
XLOC_001137	XLOC_001137	-	scf7180000000004|quiver:3129796-3132267	atcc55737	wgs7	OK	559.184	513.679	-0.122455	-0.21523	0.75245	0.911939	no	Adenosylcobinamide-phosphate synthase (EC 6.3.1.10)
XLOC_001990	XLOC_001990	-	scf7180000000004|quiver:1542122-1542989	atcc55737	wgs7	OK	295.87	272.709	-0.117605	-0.219728	0.7541	0.913494	no	Dihydropteroate synthase (EC 2.5.1.15)
XLOC_000846	XLOC_000846	-	scf7180000000004|quiver:2312931-2316610	atcc55737	wgs7	OK	468.268	544.619	0.217914	0.16625	0.75535	0.914503	no	hypothetical protein
XLOC_002010	XLOC_002010	-	scf7180000000004|quiver:1586972-1589822	atcc55737	wgs7	OK	206.912	181.204	-0.191405	-0.206879	0.75625	0.914503	no	DNA topoisomerase I (EC 5.99.1.2)
XLOC_002102	XLOC_002102	-	scf7180000000004|quiver:1823722-1825983	atcc55737	wgs7	OK	507.014	551.502	0.12134	0.215518	0.7564	0.914503	no	Pyruvate dehydrogenase E1 component beta subunit (EC 1.2.4.1)
XLOC_002129	XLOC_002129	-	scf7180000000004|quiver:1898377-1899310	atcc55737	wgs7	OK	143.316	160.754	0.165656	0.241797	0.7558	0.914503	no	3'-phosphatase, 5'-polynucleotide kinase, phage-associated
XLOC_000354	XLOC_000354	-	scf7180000000004|quiver:888734-890775	atcc55737	wgs7	OK	649.31	747.285	0.20275	0.22173	0.75745	0.915166	no	PTS system, glucitol/sorbitol-specific IIA component
XLOC_000655	XLOC_000655	-	scf7180000000004|quiver:1803801-1804602	atcc55737	wgs7	OK	132.02	147.564	0.160587	0.237046	0.75785	0.915166	no	Hydrolase (HAD superfamily)
XLOC_000694	XLOC_000694	-	scf7180000000004|quiver:1923314-1925432	atcc55737	wgs7	OK	330.576	304.935	-0.116482	-0.209073	0.75805	0.915166	no	5'-nucleotidase (EC 3.1.3.5)
XLOC_000123	XLOC_000123	-	scf7180000000004|quiver:288273-294653	atcc55737	wgs7	OK	193.335	212.373	0.135494	0.216971	0.76065	0.917012	no	ATP-dependent DNA helicase SCO5183
XLOC_000569	XLOC_000569	-	scf7180000000004|quiver:1595002-1595607	atcc55737	wgs7	OK	3202.39	2949.84	-0.118511	-0.21082	0.7609	0.917012	no	hypothetical protein
XLOC_001139	XLOC_001139	-	scf7180000000004|quiver:3137978-3138839	atcc55737	wgs7	OK	438.183	405.202	-0.112893	-0.216961	0.7602	0.917012	no	FIG00946187: hypothetical protein
XLOC_002582	XLOC_002582	-	scf7180000000004|quiver:3143466-3148182	atcc55737	wgs7	OK	180.405	161.582	-0.158975	-0.0701202	0.76105	0.917012	no	Cob(I)alamin adenosyltransferase (EC 2.5.1.17)
XLOC_000133	XLOC_000133	-	scf7180000000004|quiver:325530-326979	atcc55737	wgs7	OK	132.942	119.355	-0.155545	-0.213208	0.7648	0.917298	no	carboxypeptidase-related protein
XLOC_000173	XLOC_000173	-	scf7180000000004|quiver:416754-420203	atcc55737	wgs7	OK	343.46	314.319	-0.127914	-0.136589	0.76375	0.917298	no	hypothetical protein
XLOC_000184	XLOC_000184	-	scf7180000000004|quiver:448818-452543	atcc55737	wgs7	OK	1198.01	1083.27	-0.145249	-0.213912	0.76355	0.917298	no	Histidinol dehydrogenase (EC 1.1.1.23)
XLOC_000511	XLOC_000511	-	scf7180000000004|quiver:1408533-1409790	atcc55737	wgs7	OK	369.204	398.936	0.11174	0.211099	0.7677	0.917298	no	FIG00946093: hypothetical protein
XLOC_000549	XLOC_000549	-	scf7180000000004|quiver:1513530-1514847	atcc55737	wgs7	OK	242.235	261.084	0.108105	0.206661	0.76825	0.917298	no	Glutamate-1-semialdehyde aminotransferase (EC 5.4.3.8)
XLOC_000660	XLOC_000660	-	scf7180000000004|quiver:1817197-1817509	atcc55737	wgs7	OK	311.024	340.374	0.130098	0.203446	0.76975	0.917298	no	hypothetical protein
XLOC_001166	XLOC_001166	-	scf7180000000004|quiver:3227398-3228436	atcc55737	wgs7	OK	289.047	268.037	-0.108869	-0.201795	0.76975	0.917298	no	transcriptional regulator, LacI family
XLOC_001189	XLOC_001189	-	scf7180000000004|quiver:3274328-3274937	atcc55737	wgs7	OK	320.095	346.261	0.11336	0.204325	0.76645	0.917298	no	Transcriptional regulator, TetR family
XLOC_001309	XLOC_001309	-	scf7180000000004|quiver:3527716-3528844	atcc55737	wgs7	OK	424.034	391.586	-0.114851	-0.206953	0.7646	0.917298	no	Putative secreted protein
XLOC_001338	XLOC_001338	-	scf7180000000004|quiver:3601087-3602760	atcc55737	wgs7	OK	191.325	234.033	0.290687	0.215231	0.7674	0.917298	no	Dephospho-CoA kinase (EC 2.7.1.24)
XLOC_001444	XLOC_001444	-	scf7180000000004|quiver:137226-138216	atcc55737	wgs7	OK	176.735	192.085	0.12016	0.2156	0.7646	0.917298	no	Naphthoate synthase (EC 4.1.3.36)
XLOC_001562	XLOC_001562	-	scf7180000000004|quiver:624475-626542	atcc55737	wgs7	OK	304.445	329.852	0.115637	0.204532	0.769	0.917298	no	Threonyl-tRNA synthetase (EC 6.1.1.3)
XLOC_001610	XLOC_001610	-	scf7180000000004|quiver:733467-734907	atcc55737	wgs7	OK	215.178	232.36	0.110829	0.212363	0.7653	0.917298	no	Ribosomal protein S12p Asp88 (E. coli) methylthiotransferase
XLOC_001653	XLOC_001653	-	scf7180000000004|quiver:818940-820161	atcc55737	wgs7	OK	153.857	171.878	0.159795	0.226078	0.76905	0.917298	no	FIG00946128: hypothetical protein
XLOC_001737	XLOC_001737	-	scf7180000000004|quiver:988678-989317	atcc55737	wgs7	OK	825.339	761.362	-0.116405	-0.20385	0.7692	0.917298	no	ATP-dependent Clp protease proteolytic subunit (EC 3.4.21.92)
XLOC_001831	XLOC_001831	-	scf7180000000004|quiver:1192836-1194225	atcc55737	wgs7	OK	294.832	272.848	-0.111797	-0.206165	0.76765	0.917298	no	NAD(P)HX epimerase / NAD(P)HX dehydratase
XLOC_001846	XLOC_001846	-	scf7180000000004|quiver:1221885-1222107	atcc55737	wgs7	OK	4277.77	4666.99	0.125634	0.205234	0.76345	0.917298	no	Translation initiation factor 1
XLOC_001885	XLOC_001885	-	scf7180000000004|quiver:1281049-1282315	atcc55737	wgs7	OK	357.495	385.543	0.108968	0.204988	0.76925	0.917298	no	Aspartate transaminase (EC 2.6.1.1)
[truncated: 704 more rows]
